# Supplementary material for: Different outer membrane c‐type cytochromes are involved in direct interspecies electron transfer to Geobacter or Methanosarcina species
Source: mLife. 2022 Sep 23;1(3):272–86. doi: 10.1002/mlf2.12037 (PMC10989804; doi:10.1002/mlf2.12037)
Supplement: Supplementary file 3 — Supporting information. [file MLF2-1-272-s001.xlsx]

## Sheet: up MA MAvsMB
Supplementary Table S2A. Genes that were more significantly expressed in G. metallireducens cells in co-cultures grown with M. acetivorans than with M. barkeri
Locus ID	Annotation	abbreviation	Main role	Sub role	# transmembrane helices	evidence of surface protein	signal peptide?	fold change	PValue
Gmet_2520	nitrite and sulfite reductase 4Fe-4S region		Energy metabolism	Electron transport	0	no	no	80.0854	0.00158592
Gmet_0912	porin2-associated cytochrome c family protein, 8 hemes	omaG	Energy metabolism	Electron transport	0	no	yes	54.5425	2.53193e-05
Gmet_3262	Lytic transglycosylase, catalytic		Cell envelope	Biosynthesis and degradation of surface polysaccharides and lipopolysaccharides	0	no	no	49.2135	3.29602e-09
Gmet_0911	Porin2	ombG	Energy metabolism	Electron transport	0	no	yes	41.4725	3.12631e-05
Gmet_0913	Porin2 multiheme outer membrane cytochrome	omcG	Energy metabolism	Electron transport	0	PS51257	no	37.1648	1.60819e-05
Gmet_0717	hypothetical protein		Unknown function		0	no	no	33.7111	1.74762e-07
Gmet_2657	Membrane protein of unknown function		Unknown function		3	no	no	27.001	2.18271e-07
Gmet_1245	Outer membrane cobalamin receptor protein	btuB	Transport and binding proteins	vitamin B12 transporter	0	no	no	22.6947	1.15105e-06
Gmet_0273	type VI secretion system protein ImpK	impK	Protein fate	Protein and peptide secretion and trafficking	1	no	no	19.3885	0.000307413
Gmet_2664	4Fe4S-binding SPASM domain		Energy metabolism	Electron transport	0	no	no	18.9083	8.90197e-06
Gmet_3388	hypothetical protein		Hypothetical protein		0	no	no	17.3622	9.90777e-07
Gmet_3387	RNA methyltransferase, RsmE family	rsmE	Protein synthesis	tRNA and rRNA base modification	0	no	no	16.9555	6.87636e-07
Gmet_2663	Predicted SAM-depedendent methyltransferase		Unknown function		0	no	no	16.7746	4.27442e-05
Gmet_0187	conserved hypothetical integral membrane protein		Unknown function		9	no	no	16.1701	0.00364722
Gmet_3119	response regulator receiver domain protein (CheY-like)	cheY64H-1	Cellular processes	Chemotaxis and Motility	0	no	no	16.0442	1.10485e-07
Gmet_0461	Flagellar motor component MotA	motA	Cellular processes	Chemotaxis and Motility	4	no	no	15.418	4.00881e-07
Gmet_3514	Quinoprotein amine dehydrogenase, beta chain-like		Energy metabolism	Electron transport	1	PS51257	yes	15.3169	9.00983e-06
Gmet_0957	diguanylate cyclase/phosphodiesterase		Regulatory functions	Small molecule interactions	0	no	no	14.5331	8.8475e-06
Gmet_3276	PBS lyase HEAT-like repeat protein		Unknown function		0	no	no	13.9362	3.6262e-08
Gmet_0460	Flagellar motor protein MotB	motB	Cellular processes	Chemotaxis and Motility	1	no	no	13.8549	1.38608e-07
Gmet_1047	CopG-like DNA-binding protein		Regulatory functions	DNA interactions	0	no	no	13.2886	4.52623e-07
Gmet_2661	Ankyrin		Regulatory functions	Small molecule interactions	1	no	yes	13.15	2.37336e-05
Gmet_3277	DNA repair protein RadA	radA	DNA metabolism	DNA replication, recombination, and repair	0	no	no	12.9158	1.93257e-06
Gmet_3313	Type VI protein secretion system component VasA	vasA	Cellular processes	Toxin production and resistance	0	no	no	12.0292	0.000251694
Gmet_0716	Membrane protein of unknown function		Unknown function		1	no	yes	11.9862	1.71487e-07
Gmet_3275	metal dependent phosphohydrolase		Unknown function		0	no	no	11.727	1.03714e-07
Gmet_2662	Ankyrin repeat		Regulatory functions	Small molecule interactions	1	no	yes	11.3533	7.78629e-06
Gmet_3314	type VI secretion protein, VC_A111 family	tssG	Protein fate	Protein and peptide secretion and trafficking	0	no	no	10.9232	0.000125597
Gmet_2654	Thioredoxin-related protein		Energy metabolism	Electron transport	0	no	yes	10.8961	1.25038e-05
Gmet_2658	PDZ/DHR/GLGF:Ankyrin		Regulatory functions	Small molecule interactions	1	no	no	10.7499	3.08221e-05
Gmet_1036	molybdopterin adenylyltransferase (EC 2.7.7.75)	moaB	Biosynthesis of cofactors, prosthetic groups, and carriers	Molybdopterin	0	no	no	10.5903	4.15388e-07
Gmet_0275	type VI secretion-associated protein, BMA_A4 family	vasJ	Protein fate	Protein and peptide secretion and trafficking	0	no	no	10.5297	0.0029346
Gmet_0525	PAP2 family protein	pap2	Unknown function		6	PS51257	no	10.4485	0.000243289
Gmet_3270	hypothetical protein		Hypothetical proteins		0	no	no	10.2023	9.24526e-06
Gmet_0959	type 4 prepilin peptidase 1	pilD	Cell envelope	Surface structures	5	no	no	9.93147	0.00187083
Gmet_1040	Binding-protein-dependent transport systems inner membrane component	tupB	Transport and binding proteins	Anions	5	no	no	9.73023	1.10371e-05
Gmet_2043	Immunoglobulin-like fold		Cell envelope	Surface structures	1	no	yes	9.55162	2.39989e-05
Gmet_0987	diguanylate cyclase/phosphodiesterase with PAS/PAC sensor(s)		Regulatory functions	Small molecule interactions	4	no	no	9.17674	1.35799e-05
Gmet_0278	type VI secretion system protein ImpB	tssB	Protein fate	Protein and peptide secretion and trafficking	0	no	no	8.83933	0.00388792
Gmet_2659	Tetratricopeptide-like helical		Unknown function		1	no	yes	8.81442	2.50309e-05
Gmet_3120	Hypothetical protein		Hypothetical proteins		0	no	no	8.6297	1.04388e-06
Gmet_2656	hypothetical protein		Hypothetical proteins		0	no	no	8.45582	0.000566856
Gmet_0464	metal dependent phosphohydrolase		Unknown function		0	no	no	8.4414	0.000239761
Gmet_3268	metal dependent phosphohydrolase		Regulatory functions	Small molecule interactions	0	no	no	8.34103	2.88043e-05
Gmet_2814	HAD-superfamily hydrolase subfamily IA		Unknown function		0	no	no	8.32718	2.79547e-06
Gmet_2439	Cobalt transport protein ATP-binding subunit	cbiO	Transport and binding proteins	Cations and iron carrying compounds	0	no	no	8.25042	7.74605e-05
Gmet_1053	Iron-containing alcohol dehydrogenase	dhaT	Energy metabolism	Other	0	no	no	8.21389	6.79131e-06
Gmet_3266	CheA signal transduction histidine kinase	cheA64H	Cellular processes	Chemotaxis	0	no	no	8.15527	3.33155e-07
Gmet_0680	ADP-ribosylation/Crystallin J1	draG	Central intermediary metabolism	Nitrogen fixation	0	no	no	8.10847	0.000569833
Gmet_2947	dihydrofolate reductase (EC 1.5.1.3)	folA	Biosynthesis of cofactors, prosthetic groups, and carriers	Folate	0	no	no	8.07484	4.16183e-05
Gmet_2660	Secreted protein		Unknown function		0	no	yes	7.88126	0.000107141
Gmet_3315	type VI secretion ATPase, ClpV1 family	clpV	Protein fate	Protein and peptide secretion and trafficking	0	no	no	7.67314	0.000641447
Gmet_0718	Hypothetical protein		Hypothetical proteins		0	no	no	7.60386	0.00557487
Gmet_0954	CubicO group peptidase, beta-lactamase class C family		Unknown function		1	no	no	7.53144	4.47631e-07
Gmet_0274	type VI secretion system protein ImpL	tssM	Cellular processes	Type VI secretion system	3	no	no	7.41733	0.0161378
Gmet_0836	molybdenum cofactor cytidylyltransferase		Biosynthesis of cofactors, prosthetic groups, and carriers	Molybdopterin	0	no	no	7.13372	0.000665461
Gmet_3117	response regulator receiver domain protein (CheY-like)		Regulatory functions	Small molecule interactions	0	no	no	7.11939	1.09694e-06
Gmet_3505	dipeptidase. Metallo peptidase. MEROPS family M19		Protein fate	Degradation of proteins, peptides, and glycopeptides	0	no	no	7.04561	0.000499828
Gmet_2655	Secreted protein		Unknown function		0	no	yes	6.85642	4.92605e-05
Gmet_0838	Ferredoxin:(2Fe-2S)-binding protein		Energy metabolism	Electron transport	0	no	no	6.82311	0.000202418
Gmet_0013	daunorubicin resistance ABC transporter	drrA	Transport and binding proteins	Other	0	no	no	6.76654	6.82238e-06
Gmet_3311	type VI secretion protein, VC_A114 family	vasE	Protein fate	Protein and peptide secretion and trafficking	0	no	no	6.67546	9.04909e-05
Gmet_1107	HD-domain/PDEase-like		Unknown function		0	no	no	6.64757	2.58384e-05
Gmet_3110	flagellar assembly protein fliH, putative	fliH	Cellular processes	Chemotaxis and motility	0	no	no	6.62504	7.2061e-07
Gmet_2750	Uroporphyrinogen decarboxylase (URO-D)	uroD	Biosynthesis of cofactors, prosthetic groups, and carriers	Heme, porphyrin, and cobalamin	0	no	no	6.59511	9.16119e-05
Gmet_3269	response regulator receiver (CheY-like) modulated CheB methylesterase	cheB5	Cellular processes	Chemotaxis	0	no	no	6.58249	4.00447e-06
Gmet_0961	two component, sigma54 specific, transcriptional regulator, Fis family		Regulatory functions	DNA interactions	0	no	no	6.463	8.27635e-06
Gmet_2788	amino acid-binding domain sensor histidine kinase (EC 2.7.13.3)		Regulatory functions	Small molecule interactions	2	no	yes	6.38267	1.83514e-06
Gmet_3427	Methyl-viologen-reducing hydrogenase, delta subunit	mvhD	Energy metabolism	Electron transport	0	no	no	6.21858	1.19401e-05
Gmet_0111	General secretory system II, protein E-like	espE	Protein fate	Protein and peptide secretion and trafficking	0	no	no	6.13781	2.00169e-05
Gmet_0947	Peptidase U62, modulator of DNA gyrase		Protein fate	Degradation of proteins, peptides, and glycopeptides	0	no	no	6.10548	1.60647e-06
Gmet_0388	phosphoribosylamino)methylideneamino]imidazole-4-carboxamide isomerase	hisA	Amino acid biosynthesis	Histidine family	0	no	no	6.1014	8.96117e-07
Gmet_0159	NADH dehydrogenase subunit G (EC 1.6.5.3)	nuoG-2	Energy metabolism	Electron transport	0	no	no	6.0329	2.1076e-05
Gmet_0179	Uncharacterized conserved protein YfiP, DTW domain		Unknown function		0	no	no	5.96505	6.01636e-05
Gmet_2481	Lysozyme-like domain		Cell envelope	Biosynthesis and degradation of murein sacculus and peptidoglycan	0	no	no	5.87976	5.79294e-06
Gmet_0513	Molybdate ABC transporter, permease protein	modB	Transport and binding proteins	Anions	5	no	no	5.87383	1.57331e-05
Gmet_1044	Thiamine S	thiS	Biosynthesis of cofactors, prosthetic groups, and carriers	Molybdopterin	0	no	no	5.86038	7.76341e-06
Gmet_2504	Hypothetical protein		Hypothetical proteins		0	no	no	5.80497	0.000183175
Gmet_1617	lipoprotein, putative		Unknown function		0	PS51257	no	5.77109	0.000102907
Gmet_2111	Hypothetical protein		Hypothetical proteins		0	no	no	5.76714	0.0104005
Gmet_2665	proteinase inhibitor I2, Kunitz metazoa		Protein fate	Degradation of proteins, peptides, and glycopeptides	1	no	no	5.70442	0.00143938
Gmet_2731	Chromate transporter	chrA	Transport and binding proteins	Anions	4	no	no	5.70433	0.00151801
Gmet_0524	Binding-protein-dependent transport systems inner membrane component		Transport and binding proteins	Anions	12	no	no	5.57866	0.00545081
Gmet_0468	cobalamin-5'-phosphate synthase (EC 2.7.8.26)	cobS	Biosynthesis of cofactors, prosthetic groups, and carriers	Heme, porphyrin, and cobalamin	4	no	no	5.55881	9.11315e-06
Gmet_2023	Polysaccharide deacetylase		Cell envelope	Biosynthesis and degradation of surface polysaccharides and lipopolysaccharides	1	no	no	5.5422	2.71944e-05
Gmet_0140	ResB-like domain (Pfam PF514)		Unknown function		4	no	no	5.53245	5.28516e-05
Gmet_0962	Tfp pilus assembly protein	pilE	Cell envelope	Surface structures	1	no	no	5.50679	0.00375334
Gmet_0988	NUDIX hydrolase	mutT	DNA metabolism	DNA replication, recombination, and repair	0	no	no	5.50201	3.13851e-06
Gmet_2626	cytochrome p46, 1 heme		Energy metabolism	Electron transport	0	no	no	5.50095	0.000129874
Gmet_2652	Exported Thioredoxin-like protein		Energy metabolism	Electron transport	0	no	yes	5.49028	7.17886e-05
Gmet_3153	glycine dehydrogenase (decarboxylating) alpha subunit (EC 1.4.4.2)	gcvPA	Energy metabolism	Biosynthesis and degradation of polysaccharides	0	no	no	5.48691	6.59147e-06
Gmet_3316	SH3-like domain, bacterial-type		Unknown function		0	no	yes	5.459	0.00377416
Gmet_3118	chemotaxis protein CheX	cheX64H	Cellular processes	Chemotaxis and motility	0	no	no	5.41685	8.54407e-06
Gmet_3109	type III secretion system ATPase, FliI/YscN (EC 3.6.3.15)	fliI	Cellular processes	Chemotaxis and motility	0	no	no	5.38726	5.02447e-06
Gmet_1046	Iron-containing alcohol dehydrogenase	yiaY	Energy metabolism	Fermentation	0	no	no	5.36079	8.40523e-05
Gmet_0533	Membrane protein of unknown function		Unknown function		1	no	yes	5.36052	4.45009e-05
Gmet_0475	Cobalt transport protein ATP-binding subunit	cbiO	Transport and binding proteins	Cations and iron carrying compounds	0	no	no	5.28476	5.42053e-05
Gmet_3310	type VI secretion lipoprotein, VC_A113 family	tssJ	Protein fate	Protein and peptide secretion and trafficking	0	PS51257	yes	5.25048	0.00445144
Gmet_1193	Unknown protein		Unknown function		0	no	no	5.2374	0.000453824
Gmet_1103	transcription elongation factor GreB	greB	Transcription	Transcription factors	0	no	no	5.18093	9.57249e-06
Gmet_2946	HAD-superfamily hydrolase subfamily IA, variant 3		Unknown function		0	no	no	5.16769	6.12131e-06
Gmet_2899	Cytochrome c family protein, 9 hemes		Energy metabolism	Electron transport	0	no	no	5.14844	0.00097989
Gmet_3123	7,8-dihydropterin-6-yl-methyl-4-(beta-D-ribofuranosyl)aminobenzene 5'-phosphate synthase		Biosynthesis of cofactors, prosthetic groups, and carriers	tetrahydromethanopterin biosynthesis	0	no	no	5.09215	1.44883e-05
Gmet_0270	L-threonine aldolase (EC 4.1.2.5)	ltaE	Energy metabolism	Amino acids and amines	0	no	no	5.08954	8.65732e-06
Gmet_0474	Cobalt ABC transporter CbiQ, permease subunit	cbiQ	Transport and binding proteins	Cations and iron carrying compounds	3	no	no	5.06899	0.000153782
Gmet_0510	Membrane protein of unknown function		Unknown function		2	no	no	5.06112	6.67567e-06
Gmet_0139	Pectin lyase fold		Unknown function		1	no	yes	5.04956	1.3979e-06
Gmet_0167	NADH dehydrogenase subunit K (EC 1.6.5.3)	nuoK2	Energy metabolism	Electron transport	3	no	no	5.00125	7.74441e-06
Gmet_0193	NCAIR mutase (PurE)-related protein		Purines, pyrimidines, nucleotides, and nucleosides	Purine biosynthesis	2	no	no	4.9765	2.74465e-05
Gmet_0153	NADH dehydrogenase subunit B (EC 1.6.5.3	nuoB	Energy metabolism	Electron transport	0	no	no	4.96834	0.000259096
Gmet_1037	cyclic pyranopterin monophosphate synthase subunit MoaC (EC 4.1.99.18)	moaC	Biosynthesis of cofactors, prosthetic groups, and carriers	Molybdopterin	0	no	no	4.96015	0.000116629
Gmet_2318	thymidylate kinase (EC 2.7.4.9)	tmk	Purines, pyrimidines, nucleosides, and nucleotides	Nucleotide and nucleoside interconversions	0	no	no	4.93423	5.38436e-06
Gmet_0580	High-molecular-weight cytochrome c, 21 hemes		Energy metabolism	Electron transport	1	no	no	4.92286	4.17708e-05
Gmet_3273	Membrane protein		Unknown function		2	no	no	4.91817	5.05772e-05
Gmet_0157	NADH dehydrogenase subunit F (EC 1.6.5.3)	nuoF-2	Energy metabolism	Electron transport	0	no	no	4.91703	3.18855e-05
Gmet_0178	transketolase (EC 2.2.1.1)	tkt	Energy metabolism	Pentose phosphate pathway	0	no	no	4.87782	1.86822e-05
Gmet_0152	NADH dehydrogenase subunit A (EC 1.6.5.3)	nuoA1	Energy metabolism	Electron transport	3	no	no	4.87579	0.000182243
Gmet_2627	esterase/lipase/thioesterase family active site:lipase (class 3)		Fatty acid and phospholipid metabolism	Degradation	0	PS51257	yes	4.86146	1.24603e-05
Gmet_3455	PAS/PAC sensor signal transduction histidine kinase (EC 2.7.13.3)		Regulatory functions	Small molecule interactions	0	no	no	4.82648	3.72898e-05
Gmet_2727	OmpA/MotB	ompA	Cell envelope	Surface structures	1	no	no	4.80589	0.000261151
Gmet_0477	cobalt-precorrin 8 methylmutase	cbiC	Biosynthesis of cofactors, prosthetic groups, and carriers	Heme, porphyrin, and cobalamin	0	no	no	4.79569	5.04167e-05
Gmet_2898	c-type cytochrome family protein, 8 hemes		Energy metabolism	Electron transport	1	no	no	4.77163	0.000437427
Gmet_3385	Peptidase M2D, amidohydrolase		Protein fate	Degradation of proteins, peptides, and glycopeptides	0	no	no	4.7374	3.50855e-05
Gmet_0096	Peptidase M48, Ste24p		Protein fate	Degradation of proteins, peptides, and glycopeptides	1	no	no	4.72747	1.29825e-05
Gmet_3489	CO or xanthine dehydrogenase, Mo-binding subunit		Energy metabolism	CO dehydrogenase	0	no	no	4.67481	0.00153262
Gmet_3150	lipoyl synthase	lipA	Biosynthesis of cofactors, prosthetic groups, and carriers	Lipoate	0	no	no	4.64402	0.000173207
Gmet_2787	Uncharacterized conserved protein		Unknown function		0	no	no	4.6225	1.99228e-05
Gmet_2809	autotransporter secretion inner membrane protein TamB	tamB	Protein fate	Protein and peptide secretion and trafficking	1	no	no	4.62169	1.56461e-05
Gmet_1038	molybdopterin molybdochelatase (EC 2.1.1.1)	moeA1	Biosynthesis of cofactors, prosthetic groups, and carriers	Molybdopterin	0	no	no	4.60693	2.07594e-05
Gmet_2024	Asparagine synthase	asnB-2	Amino acid biosynthesis	Aspartate family	0	no	no	4.60369	7.13557e-05
Gmet_1141	baseplate assembly protein		Mobile and extrachromosomal element functions	Prophage functions	0	no	no	4.59708	0.000341533
Gmet_3131	Phosphate transporter		Transport and binding proteins	Anions	7	no	no	4.58425	3.644e-06
Gmet_0768	hypothetical protein		Hypothetical proteins		0	no	no	4.58135	0.00262299
Gmet_0176	Protein of unknown function		Unknown function		0	no	no	4.58097	0.000190222
Gmet_0180	MaoC-like dehydratase (Pfam PF1575)	maoC	Fatty acid and phospholipid metabolism	Biosynthesis	0	no	no	4.4989	0.00256772
Gmet_0960	histidine kinase (EC 2.7.13.3)		Regulatory functions	Small molecule interactions	2	no	no	4.49159	0.00073987
Gmet_3467	maltooligosyl trehalose hydrolase (EC 3.2.1.141)	treZ	Energy metabolism	Biosynthesis and degradation of polysaccharides	0	no	no	4.48606	0.000453356
Gmet_1016	aconitase (EC 4.2.1.3)	acnA	Energy metabolism	TCA cycle	0	no	no	4.48317	0.000360991
Gmet_1552	ABC transporter-related protein		Transport and binding proteins	Lipoprotein export	0	no	no	4.48081	7.34678e-05
Gmet_3493	nitric oxide reductase, NorZ apoprotein	norZ	Energy metabolism	Electron transport	14	no	no	4.45934	0.00116259
Gmet_3041	NADH dehydrogenase [EC:1.6.99.3]	ndh	Energy metabolism	Oxidative phosphorylation	1	no	no	4.45582	5.30556e-05
Gmet_2577	NADH:flavin oxidoreductase/NADH oxidase	namA	Energy metabolism	Electron transport	0	no	no	4.44151	0.000440279
Gmet_2980	Lipoprotein-anchoring transpeptidase ErfK/SrfK		Cell envelope	Biosynthesis and degradation of murein sacculus and peptidoglycan	0	no	no	4.42415	0.00134178
Gmet_0397	NAD-dependent protein deacetylase, SIR2 family	sir2	Protein fate	Protein modification and repair	0	no	no	4.32534	3.04431e-05
Gmet_0835	Hypothetical protein		Hypothetical proteins		0	no	no	4.32341	0.000230474
Gmet_2019	diaminopimelate decarboxylase	lysA	Amino acid biosynthesis	Aspartate family	0	no	no	4.27378	5.94573e-05
Gmet_1055	two component, sigma54 specific, transcriptional regulator, Fis family		Regulatory functions	Small molecule interactions	0	no	no	4.26054	3.53642e-05
Gmet_0384	histidinol dehydrogenase (EC 1.1.1.23)	hisD	Amino acid biosynthesis	Histidine family	0	no	no	4.25812	8.13649e-06
Gmet_3312	type VI secretion system lysozyme-like protein	tssE	Cellular processes	type VI secretion protein	0	no	no	4.25674	0.0172554
Gmet_2732	Chromate transporter	chrA	Transport and binding proteins	Cations and iron containing compounds	5	no	no	4.25473	0.00783374
Gmet_0511	Molybdenum-pterin binding protein	mop	Transport and binding proteins	Anions	0	no	no	4.25445	0.000220462
Gmet_0796	Allergen V5/Tpx-1 related protein		Cellular processes	pathogenesis	0	PS51257	yes	4.24364	0.000339967
Gmet_2653	Secreted protein		Unknown function		0	no	yes	4.23593	7.51362e-05
Gmet_1041	extracellular solute-binding protein, family 1	tupA	Transport and binding proteins	Anions	0	no	no	4.21947	9.63368e-05
Gmet_2025	Formyl transferase-like	fmt	Protein synthesis	tRNA and rRNA base modifications	0	no	no	4.19799	7.84039e-05
Gmet_1137	Phage tail proteins		Mobile and extrachromosomal element functions	Phage	0	no	no	4.18679	0.0013238
Gmet_0792	UPF227 domain protein		Unknown function		0	no	no	4.15121	0.0014997
Gmet_2598	NADH/Ubiquinone/plastoquinone (complex I)	ehrD-1	Energy metabolism	Electron transport	13	no	no	4.14603	0.00110233
Gmet_3213	thiamine-phosphate kinase	thiL	Biosynthesis of cofactors, prosthetic groups, and carriers	Thiamine	0	no	no	4.13983	0.000246683
Gmet_1043	Molybdopterin or thiamine biosynthesis adenylyltransferase	thiF	Biosynthesis of cofactors, prosthetic groups, and carriers	Molybdopterin	0	no	no	4.13973	2.97777e-05
Gmet_2763	aconitase (EC 4.2.1.3)	acnA	Energy metabolism	TCA cycle	0	no	no	4.12668	0.00029454
Gmet_1194	Unknown protein		Unknown function		0	no	no	4.12506	0.000728333
Gmet_3075	preQ() biosynthesis protein QueC	queC	Protein synthesis	tRNA and rRNA base modifications	0	no	no	4.1022	1.87176e-05
Gmet_3007	O-acetyl-ADP-ribose deacetylase (regulator of RNase III), contains Macro domain		Transcription	Degradation of RNA	0	no	no	4.09668	1.16747e-05
Gmet_0248	Cytochrome oxidase Cu insertion factor, SCO1/SenC/PrrC family		Protein fate	Protein modification and repair	1	no	no	4.06841	0.000585883
Gmet_2510	pyruvate dehydrogenase E1 component beta subunit	pdhB	Energy metabolism	Pyruvate dehydrogenase	0	no	no	4.06832	0.000298572
Gmet_2441	Cobalamin (vitamin B12) biosynthesis CbiM protein	cbiM	Biosynthesis of cofactors, prosthetic groups, and carriers	Heme, porphyrin, and cobalamin	7	no	no	4.06578	0.000608705
Gmet_2726	Predicted metalloprotease		Protein fate	Degradation of proteins, peptides, and glycopeptides	1	no	no	4.05729	0.000578968
Gmet_3272	3-oxoacyl-[acyl-carrier-protein] synthase III (EC 2.3.1.41)	fabH	Fatty acid and phospholipid metabolism	Biosynthesis	0	no	no	4.04857	1.45798e-05
Gmet_3271	MCP methyltransferase, CheR-type	cheR	Cellular processes	Chemotaxis and motility	0	no	no	4.0424	8.74481e-05
Gmet_0955	response regulator receiver domain protein (CheY-like)	cheY	Regulatory functions	Small molecule interactions	0	no	no	4.02694	6.57607e-06
Gmet_2819	hopanoid biosynthesis associated RND transporter like protein HpnN	hpnN	Unknown function		12	no	no	4.02557	0.00107982
Gmet_2943	DNA replication and repair protein RecO	recO	DNA metabolism	DNA replication, recombination, and repair	0	no	no	4.00869	0.00432993
Gmet_3265	CheW protein	cheW64H	Cellular processes	Chemotaxis and Motility	0	no	no	4.0047	1.39859e-05
Gmet_2634	ABC transporter-related protein	cydD	Energy metabolism	Electron transport	5	no	no	3.99944	8.72566e-05
Gmet_0125	probable DNA metabolism protein		DNA metabolism	Other	0	no	no	3.99403	0.000376276
Gmet_1186	glutamate dehydrogenase (NADP) (EC 1.4.1.4)	gdhA	Amino acid biosynthesis	Glutamate family	0	no	no	3.98766	8.99689e-06
Gmet_0249	Cytochrome c oxidase, subunit I	coxA	Energy metabolism	Electron transport	12	no	no	3.97775	0.0132705
Gmet_0552	transketolase subunit B (EC 2.2.1.1)	tktB	Energy metabolism	Pentose phosphate pathway	0	no	no	3.97737	2.581e-05
Gmet_0348	peptidase, M1 family protein		Protein fate	Degradation of proteins, peptides, and glycopeptides	0	no	no	3.96615	6.23526e-05
Gmet_3368	General secretion pathway protein H	gspH	Cell envelope	Surface structures	1	no	no	3.96395	2.78224e-05
Gmet_3091	Di-haem cytochrome c peroxidase, 2 hemes	macA	Energy metabolism	Electron transport	0	no	no	3.91568	0.000231735
Gmet_0361	short chain dehydrogenase	adh	Fatty acid and phospholipid metabolism	Biosynthesis	0	no	no	3.91022	0.00173428
Gmet_2440	Cobalt ABC transporter CbiQ, permease subunit	cbiQ	Transport and binding proteins	Cations and iron carrying compounds	5	no	no	3.89463	0.00346527
Gmet_3008	D-tyrosyl-tRNA deacylase	dtd	Protein synthesis	tRNA aminoacylation	0	no	no	3.89313	7.2916e-05
Gmet_0833	Alpha amylase, catalytic region		Energy metabolism	Carbohydrates	0	no	no	3.89092	5.61333e-06
Gmet_2633	Transport ATP-binding protein CydC	cydC	Transport and binding proteins	Amino acids and amines	6	no	no	3.88282	0.00056101
Gmet_0295	Tetraheme cytochrome c subunit of nitrate or TMAO reductase, 3 hemes	nrfH	Energy metabolism	Electron transport	1	no	no	3.86999	0.000540729
Gmet_3239	membrane-bound proton-translocating pyrophosphatase	hppA	Transport and binding proteins	Cations and iron carrying compounds	16	no	no	3.83244	8.90381e-05
Gmet_0294	respiratory nitrite reductase (cytochrome; ammonia-forming) precursor (EC 1.7.2.2), 4 hemes	nrfA-1	Energy metabolism	Electron transport	0	no	yes	3.82918	0.00051021
Gmet_1104	mannose-1-phosphate guanylyltransferase (GDP) (EC 2.7.7.22)/mannose-6-phosphate isomerase, type 2 (EC 5.3.1.8)		Cell envelope	Biosynthesis and degradation of surface polysaccharides and lipopolysaccharides	0	no	no	3.81684	0.000165505
Gmet_0547	glutamate racemase (EC 5.1.1.3)	murI	Cell envelope	Biosynthesis and degradation of murein sacculus and peptidoglycan	0	no	no	3.80493	1.95147e-05
Gmet_2426	Hpt sensor hybrid histidine kinase (EC 2.7.13.3)		Regulatory functions	Small molecule interactions	1	no	no	3.79045	0.000138369
Gmet_0571	Cytochrome c family protein, 35 hemes		Energy metabolism	Electron transport	1	no	yes	3.78852	0.000848826
Gmet_0172	NADH dehydrogenase subunit N (EC 1.6.5.3)	nuoN	Energy metabolism	Electron transport	12	no	no	3.78135	0.00155578
Gmet_1057	histidine kinase (EC 2.7.13.3)		Regulatory functions	Small molecule interactions	2	no	no	3.77235	0.000252256
Gmet_2395	succinate dehydrogenase subunit B (EC 1.3.5.1)	frdB	Energy metabolism	TCA cycle	0	no	no	3.74474	6.2622e-05
Gmet_0770	phosphoenolpyruvate synthase (EC 2.7.9.2)	ppsA	Energy metabolism	Glycolysis/gluconeogenesis	0	no	no	3.74	0.0025628
Gmet_3393	4-hydroxybenzoate polyprenyltransferase (EC 2.5.1.39)	ubiA	Biosynthesis of cofactors, prosthetic groups, and carriers	Menaquinone and ubiquinone	8	no	no	3.73221	0.000335807
Gmet_2790	response regulator receiver sensor signal transduction histidine kinase (EC 2.7.13.3)		Regulatory functions	Small molecule interactions	0	no	no	3.7321	3.64111e-05
Gmet_1507	CubicO group peptidase, beta-lactamase class C family		Protein fate	Degradation of proteins, peptides, and glycopeptides	0	PS51257	yes	3.716	5.82494e-05
Gmet_1019	c-type cytochrome, 2 hemes		Energy metabolism	Electron transport	1	PS51257	no	3.71449	0.00329617
Gmet_1695	Beta-ketoacyl synthase	fabF	Fatty acid and phospholipid metabolism	Biosynthesis	0	no	no	3.71173	0.000144777
Gmet_3155	Glycine cleavage system T protein	gcvT	Energy metabolism	Amino acids and amines	0	no	no	3.69601	0.00016614
Gmet_1676	glycerol kinase (EC 2.7.1.3)	glpK	Energy metabolism	Other	0	no	no	3.69593	0.00150084
Gmet_1090	trehalose 6-phosphatase (EC 3.1.3.12)	otsB	Cellular processes	Adaptations to atypical conditions	0	no	no	3.68098	0.000138829
Gmet_0755	Hypothetical protein		Hypothetical proteins		0	no	no	3.65222	0.00311985
Gmet_0667	Rubrerythrin		Cellular processes	Oxidative stress	0	no	no	3.65139	5.01644e-05
Gmet_2804	TIGR73 family protein		Unknown function		0	no	no	3.64966	0.0045862
Gmet_0549	methionine synthase (B12-dependent) (EC 2.1.1.13)	metH	Amino acid biosynthesis	Aspartate family	0	no	no	3.64846	1.3071e-05
Gmet_1512	Metallo-hydrolase/oxidoreductase		Unknown function		0	no	yes	3.64011	7.10671e-05
Gmet_3274	PBS lyase HEAT-like repeat protein		Unknown function		0	no	no	3.61341	2.35662e-05
Gmet_2003	exosortase/archaeosortase family protein	epsH	Protein fate	Protein and peptide secretion and trafficking	8	no	no	3.57598	7.76032e-05
Gmet_3510	lipoprotein, putative		Unknown function		1	PS51257	yes	3.57496	0.00230908
Gmet_0158	Membrane protein of unknown function		Unknown function		4	no	no	3.56613	0.00136389
Gmet_2829	Outer membrane protein, OmpA/MotB, C-terminal		Unknown function		1	no	no	3.56175	0.000170933
Gmet_3078	Phospholipase D/Transphosphatidylase	clsA	Fatty acid and phospholipid metabolism	Biosynthesis	0	no	no	3.55941	0.000563158
Gmet_0472	cobalt transport protein CbiM	cbiM	Biosynthesis of cofactors, prosthetic groups, and carriers	Heme, porphyrin, and cobalamin	7	no	yes	3.55204	9.40434e-05
Gmet_0773	diguanylate cyclase (GGDEF) domain		Regulatory functions	Small molecule interactions	0	no	no	3.54352	6.81681e-05
Gmet_0774	Carbonic anhydrase	cynT	Central intermediary metabolism	Nitrogen metabolism	0	no	no	3.54173	0.00142587
Gmet_2941	glycyl-tRNA synthetase beta chain (EC 6.1.1.14)	glyS	Protein synthesis	tRNA aminoacylation	0	no	no	3.53681	4.77034e-05
Gmet_1832	OmpA/MotB	ompA	Cell envelope	Surface structures	1	no	yes	3.53503	5.66552e-05
Gmet_0123	flavin oxidoreductase/NADH oxidase		Energy metabolism	Electron transport	1	no	no	3.52154	0.000167498
Gmet_2684	methylthioadenosine phosphorylase	mtnP	Central intermediary metabolism	Other	0	no	no	3.51962	0.000299475
Gmet_1039	carbohydrate ABC transporter ATP-binding protein, CUT1 family (TC 3.A.1.1.-)		Transport and binding proteins	Carbohydrates	0	no	no	3.50909	0.000216975
Gmet_3374	type II secretion system protein N, Leptospira/Geobacter-type	gspN	Protein fate	Protein and peptide secretion and trafficking	1	no	no	3.50896	0.000107639
Gmet_0890	DNA protecting protein DprA	dprA	Cellular processes	DNA transformation	0	no	no	3.50717	0.000329821
Gmet_1618	Protein of unknown function DUF327 (Pfam PF3885)		Unknown function		0	no	no	3.4754	0.000289355
Gmet_2543	Phospholipid transporter	miaE	Cell envelope	Phospholipid transport	5	no	no	3.44896	0.00169787
Gmet_3382	heavy metal sensor signal transduction histidine kinase (EC 2.7.13.3)	cztS	Regulatory functions	Small molecule interactions	2	no	no	3.44241	8.25922e-06
Gmet_2950	Bacterial transcription activator, effector binding (Pfam PF6445)		Regulatory functions	DNA interactions	0	no	no	3.43386	0.0332687
Gmet_0064	Xylose isomerase-like TIM barrel		Energy metabolism	Sugars	0	no	no	3.4232	0.000403312
Gmet_0581	High-molecular-weight cytochrome c, 34 hemes	omcN	Energy metabolism	Electron transport	1	no	no	3.39987	0.000132507
Gmet_2595	Hypothetical protein		Hypothetical proteins		0	no	no	3.39884	0.00126938
Gmet_0171	NADH dehydrogenase subunit M (EC 1.6.5.3)	nuoM-2	Energy metabolism	Electron transport	13	no	no	3.38943	0.00423561
Gmet_1132	Protein of unknown function DUF4255 (Pfam PF1465)		Unknown function		0	no	no	3.38117	0.00410077
Gmet_1677	FAD dependent oxidoreductase		Energy metabolism	Electron transport	0	no	no	3.37763	0.00218651
Gmet_3244	Domain of unknown function DUF288 (Pfam PF9861)		Unknown function		0	no	no	3.36376	0.000214989
Gmet_0251	caa(3)-type oxidase, subunit IV	coxD	Energy metabolism	Electron transport	3	no	no	3.36372	0.0209422
Gmet_1045	Aldehyde ferredoxin oxidoreductase	aorA	Energy metabolism	Pentose phosphate pathway	0	no	no	3.35776	0.00140948
Gmet_2747	Lipoate-protein ligase B	lipB	Biosynthesis of cofactors, prosthetic groups, and carriers	lipoic acid biosynthesis	0	no	no	3.34128	0.00215615
Gmet_3111	Flagellar motor switch protein FliG	fliG	Cellular processes	Chemotaxis and motility	0	no	no	3.3334	2.77571e-05
Gmet_2458	glucose-6-phosphate isomerase (EC 5.3.1.9)	pgi	Energy metabolism	Glycolysis/Gluconeogenesis	0	no	no	3.32958	4.60397e-05
Gmet_0864	3-phosphoshikimate 1-carboxyvinyltransferase (EC 2.5.1.19)	aroA	Amino acid biosynthesis	Aromatic amino acid family	0	no	no	3.32408	0.000242955
Gmet_2948	Carbon starvation protein CstA	cstA-1	Regulatory functions	Small molecule interactions	16	no	no	3.32313	0.000244281
Gmet_0042	arylformamidase	kynB	Energy metabolism	Amino acids	0	no	no	3.30899	0.0074085
Gmet_3327	cupin fold metalloprotein, WbuC family		Unknown function		0	no	no	3.28685	0.000403289
Gmet_2548	Membrane protein of unknown function		Unknown function		1	no	no	3.2865	9.32152e-05
Gmet_2925	Secreted protein		Unknown function		0	no	yes	3.28624	0.0127707
Gmet_3108	Flagellar export FliJ	fliJ	Cellular processes	Chemotaxis and Motility	0	no	no	3.27779	0.000153852
Gmet_3434	Multi-copper polyphenol oxidoreductase, laccase		Energy metabolism	Electron transport	0	no	no	3.26247	5.88186e-05
Gmet_0371	Ni,Fe-hydrogenase III large subunit	hydB	Energy metabolism	Electron transport	0	no	no	3.25888	0.000103281
Gmet_2580	Excinuclease ABC, A subunit	uvrA	DNA metabolism	Nucleotide excision repair	0	no	no	3.24817	0.000894325
Gmet_2725	PEP-CTERM protein-sorting domain		Protein fate	Protein and peptide secretion and trafficking	0	no	yes	3.24007	0.0180943
Gmet_3417	Small GTPase superfamily, ARF/SAR type (Pfam PF25)		Unknown function		0	no	no	3.23979	7.8276e-05
Gmet_0948	Indolepyruvate ferredoxin oxidoreductase, alpha subunit, putative	iorA	Energy metabolism	Fermentation	0	no	no	3.23179	0.000192589
Gmet_0021	AAA+ ATPase domain		Unknown function		0	no	no	3.22553	0.000558171
Gmet_3144	NADH dehydrogenase [EC:1.6.99.3]		Energy metabolism	Electron transport	0	no	no	3.22399	0.00497222
Gmet_1086	Transglutaminase-like enzyme, putative cysteine protease		Protein fate	Degradation of proteins and peptides	0	no	yes	3.21868	0.000153012
Gmet_1058	DNA-binding transcriptional response regulator, NtrC family		Regulatory functions	DNA interactions	0	no	no	3.21595	0.000235922
Gmet_3261	Fatty acid hydroxylase (Pfam PF4116)		Fatty acid and phospholipid metabolism	Degradation	3	no	no	3.20987	0.000727763
Gmet_0679	cytochrome c family protein, 5 hemes		Energy metabolism	Electron transport	1	no	yes	3.20452	0.000194059
Gmet_3070	Thioredoxin reductase	trxB	Energy metabolism	Electron transport	0	no	no	3.20381	0.000178739
Gmet_3433	Aspartate/methionine/tyrosine aminotransferase		Protein fate	Protein modification and repair	0	no	no	3.20307	0.000511774
Gmet_2927	Secreted protein		Unknown function		0	no	yes	3.20233	0.0019397
Gmet_0279	type VI secretion protein, EvpB/VC_A18 family		Protein fate	Protein and peptide secretion and trafficking	0	no	no	3.20225	0.0162457
Gmet_2906	Domain of unknown function DUF4445 (pfam14574)		Unknown function		0	no	no	3.20209	0.00124654
Gmet_1303	metallohydrolase, glycoprotease/Kae1 family	tsaD	Protein fate	Degradation of proteins, peptides, and glycopeptides	0	no	no	3.19894	5.35906e-05
Gmet_2351	dTDP-4-amino-4,6-dideoxygalactose transaminase		Cell envelope	Biosynthesis and degradation of surface polysaccharides and lipopolysaccharides	0	no	no	3.19617	6.69991e-05
Gmet_1833	Histone-like DNA-binding protein	ihfB-1	DNA metabolism	DNA replication, recombination, and repair	0	no	no	3.19586	0.0020629
Gmet_3333	comF family protein	comF	Cellular processes	DNA transformation	0	no	no	3.1952	0.0354918
Gmet_2805	N-acetylglucosamine kinase (EC 2.7.1.59)	scrK	Energy metabolism	Sugars	0	no	no	3.19397	0.000512318
Gmet_2789	response regulator receiver domain protein (CheY-like)		Regulatory functions	Signal transduction	0	no	no	3.17999	0.000390896
Gmet_0124	putative DNA modification/repair radical SAM protein		DNA metabolism	DNA replication, recombination, and repair	0	no	no	3.17656	0.00506802
Gmet_0478	Cobalamin (vitamin B12) biosynthesis CbiD protein	cbiD	Biosynthesis of cofactors, prosthetic groups, and carriers	Heme, porphyrin, and cobalamin	0	no	no	3.17215	0.00154679
Gmet_3151	Biotin/lipoate A/B protein ligase	lplA	Fatty acid and phospholipid metabolism	Biosynthesis	0	no	no	3.16631	0.000931705
Gmet_0250	Heme/copper-type cytochrome/quinol oxidase, subunit 3	coxC	Energy metabolism	Electron transport	5	no	no	3.15444	0.0148011
Gmet_3418	Roadblock/LC7	mglB	Unknown function		0	no	no	3.15417	1.94433e-05
Gmet_0920	phosphoheptose isomerase (EC 5.3.1.-)	gmhA	Cell envelope	Lipopolysaccharide biosynthesis	0	no	no	3.14984	0.000355117
Gmet_3401	Type II secretory pathway ATPase GspE/PulE or T4P pilus assembly pathway ATPase PilB	pilB	Cell envelope	Surface structures	0	no	no	3.14741	0.00115968
Gmet_0389	imidazole glycerol phosphate synthase subunit hisF (EC 4.1.3.-)	hisF	Amino acid biosynthesis	Histidine family	0	no	no	3.14146	4.35785e-05
Gmet_1113	NAD(P)-dependent nickel-iron dehydrogenase catalytic subunit	hoxL	Energy metabolism	Electron transport	0	no	no	3.13644	0.0110899
Gmet_1246	putative geopeptide radical SAM maturase	gptM	Protein fate	Protein modification and repair	0	no	no	3.12571	0.000187568
Gmet_1553	ABC-type transport system, involved in lipoprotein release, permease component		Transport and binding proteins	Lipid transport	0	no	no	3.12198	0.000656066
Gmet_1130	Hypothetical protein		Hypothetical proteins		0	no	no	3.12189	0.00174411
Gmet_0503	putative manganese-dependent inorganic pyrophosphatase	ppaC	Energy metabolism	Oxidative phosphorylation	0	no	no	3.1071	3.55979e-05
Gmet_0560	Carboxypeptidase-like, regulatory domain		Energy metabolism	Carbohydrates	0	no	no	3.10415	0.00160895
Gmet_2936	radical SAM protein, TIGR1212 family		Unknown function		0	no	no	3.10336	0.000807226
Gmet_0197	multi-sensor signal transduction histidine kinase (EC 2.7.13.3)		Regulatory functions	Small molecule interactions	2	no	no	3.09395	0.0131485
Gmet_0069	response regulator receiver modulated diguanylate cyclase		Regulatory functions	Small molecule interactions	0	no	no	3.0917	5.48718e-05
Gmet_3012	Peptidase M23B		Protein fate	Degradation of proteins, peptides, and glycopeptides	0	no	yes	3.08156	0.000233437
Gmet_0103	UDP-N-acetylglucosamine pyrophosphorylase (EC 2.7.7.23)	glmU	Cell envelope	Biosynthesis and degradation of murein sacculus and peptidoglycan	0	no	no	3.07504	2.00838e-05
Gmet_0014	lipooligosaccharide transport system permease protein	nodJ	Transport and binding proteins	Other	6	no	no	3.07435	0.00428373
Gmet_0008	glycerol 3-phosphate dehydrogenase (NAD(P)+) (EC 1.1.1.94)	gpsA	Cell envelope	Biosynthesis and degradation of surface polysaccharides and lipopolysaccharides	0	no	no	3.07411	0.000291517
Gmet_3545	transferase hexapeptide repeat protein	yrdA	Unknown function		0	no	no	3.06361	0.00361269
Gmet_0173	Surface associated protein		Unknown function		3	PS51257	no	3.06013	0.0116412
Gmet_2666	Membrane protein of unknown function		Unknown function		1	no	no	3.05237	0.0139432
Gmet_2752	Dehydrogenase complex E2 component, dihydrolipamide acetyltransferase	aceF	Energy metabolism	Pyruvate dehydrogenase	0	no	no	3.04184	0.00108301
Gmet_0084	Cysteine proteinase		Protein fate	Degradation of proteins, peptides, and glycopeptides	0	no	yes	3.03756	0.00517855
Gmet_1133	AAA ATPase, central region		Unknown function		0	no	no	3.03623	0.00377244
Gmet_3069	Magnesium chelatase, ChlI subunit		Transport and binding proteins	Cations and iron carrying compounds	0	no	no	3.03439	0.000808596
Gmet_3018	Rhodanese-related sulfurtransferase		Central intermediary metabolism	Sulfur assimilation	1	no	no	3.03147	0.000399198
Gmet_1511	Peptidase MA superfamily		Protein fate	Degradation of proteins and peptides	0	no	no	3.0272	0.000196964
Gmet_2689	citrate synthase (EC 2.3.3.1)	gltA	Energy metabolism	TCA cycle	0	no	no	3.01677	0.0053382
Gmet_0196	competence/damage-inducible protein cinA	cinA	DNA metabolism	DNA replication, recombination, and repair	0	no	no	3.01129	0.00153974
Gmet_3198	glutamate 5-kinase (EC 2.7.2.11)	proB	Amino acid biosynthesis	Glutamate family	0	no	no	3.0107	5.79705e-05
Gmet_0611	translation elongation factor 1A (EF-1A/EF-Tu)	tuf1	Protein synthesis	Translation factors	0	no	no	3.00623	0.000114521
Gmet_2594	Phospholipase/lecithinase/hemolysin	lip-1	Fatty acid and phospholipid metabolism	Degradation	1	no	yes	2.99697	5.00124e-05
Gmet_2916	Secreted protein		Unknown function		0	no	yes	2.9892	0.000432142
Gmet_1009	phospholipid-binding protein, PBP family		Unknown function		0	no	yes	2.98853	0.00173896
Gmet_2493	tryptophan synthase beta chain [EC:4.2.1.2]	trpB	Amino acid biosynthesis	Aromatic amino acid family	0	no	no	2.98803	0.00230715
Gmet_0858	Cation efflux protein	fieF	Transport and binding proteins	Cations and iron carrying compounds	4	no	no	2.98665	3.3515e-05
Gmet_3106	Flagellar hook-length control protein	fliK	Cellular processes	Chemotaxis and Motility	0	no	no	2.97936	0.000282537
Gmet_0369	NADH ubiquinone oxidoreductase, 2 kDa subunit	ehrS-2	Energy metabolism	Electron transport	0	no	no	2.96715	0.00109099
Gmet_0061	L-seryl-tRNA(Sec) selenium transferase (EC 2.9.1.1)	selA	Protein synthesis	tRNA aminoacylation	0	no	no	2.96063	0.000228491
Gmet_1697	(3R)-hydroxymyristoyl-(acyl-carrier-protein) dehydratase	fabZ-1	Fatty acids and phospholipids	Biosynthesis	0	no	no	2.95986	0.00326401
Gmet_0373	NAD-dependent dehydrogenase subunit	ehrC-2	Energy metabolism	Electron transport	7	no	no	2.95488	0.00200615
Gmet_2915	Secreted protein		Unknown function		0	no	yes	2.95106	0.00539729
Gmet_2468	Carboxypeptidase-like, regulatory domain		Unknown function		1	no	yes	2.94208	0.0139932
Gmet_2437	two component transcriptional regulator, winged helix family	kdpE	Regulatory functions	Small molecule interactions	0	no	no	2.94087	0.00248071
Gmet_3497	Plasma-membrane proton-efflux P-type ATPase		Energy metabolism	Oxidative phosphorylation	8	no	no	2.93808	0.00372928
Gmet_3045	Magnesium chelatase, ChlI subunit (Pfam PF178)	comM	Transport and binding proteins	Cations and iron carrying compounds	0	no	no	2.93778	0.00250015
Gmet_0859	response regulator receiver domain protein (CheY-like)		Regulatory functions	Small molecule interactions	1	no	no	2.93415	7.23817e-05
Gmet_3112	Flagellar FliF M-ring protein	fliF	Cellular processes	Chemotaxis and Motility	2	no	no	2.93297	8.2122e-05
Gmet_0860	Peptidoglycan-binding LysM	LysM	Cell envelope	Biosynthesis and degradation of surface polysaccharides and lipopolysaccharides	0	no	yes	2.92868	7.37514e-05
Gmet_3197	GTP-binding protein, GTP1/OBG family	cgtA	Protein synthesis	Other	0	no	no	2.9264	4.46048e-05
Gmet_2324	endoribonuclease L-PSP		Transcription	Degradation of RNA	0	no	no	2.92441	9.78613e-05
Gmet_2628	Phospholipase D/Transphosphatidylase		Fatty acid and phospholipid metabolism	Degradation	0	PS51257	yes	2.92028	0.000278949
Gmet_2572	S-adenosyl-L-methionine-dependent methyltransferases		Unknown function		0	no	no	2.90717	0.00036528
Gmet_2988	cysteine synthase (EC 2.5.1.47)	cysK-1	Amino acid biosynthesis	Serine family	0	no	no	2.90399	2.22357e-05
Gmet_2904	phosphoribosylamine--glycine ligase (EC 6.3.4.13)	purD	Purines, pyrimidines, nucleosides, and nucleotides	Purine ribonucleotide biosynthesis	0	no	no	2.89448	0.000418249
Gmet_0771	NAD(P)H:quinone oxidoreductase, type IV	wrbA	Energy metabolism	Electron transport	0	no	no	2.89247	0.00199677
Gmet_1236	Binding-protein-dependent transport systems inner membrane component		Transport and binding proteins		0	no	no	2.89036	0.00378905
Gmet_2005	Polysaccharide deacetylase		Cell envelope	Biosynthesis and degradation of surface polysaccharides and lipopolysaccharides	0	no	no	2.88844	0.000220232
Gmet_3503	L-threonine aldolase (EC 4.1.2.5)	ltaE	Amino acid biosynthesis	threonine	0	no	no	2.88195	0.00301574
Gmet_0138	DUF4139 domain protein		Unknown function		0	no	yes	2.88125	0.000506467
Gmet_0735	N-terminal methylation	pilW-1	Cell envelope	Surface structures	1	no	no	2.87837	0.000102315
Gmet_0826	hypothetical protein		hypothetical protein		0	no	yes	2.87799	2.08974e-05
Gmet_3454	TusA-related sulfurtransferase	tusA-2	Protein fate	Protein modification and repair	0	no	no	2.87434	0.00392958
Gmet_2934	thiazole-phosphate synthase	thiG	Biosynthesis of cofactors, prosthetic groups, and carriers	Thiamine	0	no	no	2.87196	8.56671e-05
Gmet_2607	UDP-3-O-[3-hydroxymyristoyl] N-acetylglucosamine deacetylase (EC 3.5.1.18)	lpxC	Cell envelope	Lipopolysaccharide biosynthesis	0	no	no	2.87013	2.99759e-05
Gmet_0381	protein release factor-glutamine N5-methyltransferase (EC 2.1.1.-)	hemK	Protein fate	Protein modification and repair	0	no	no	2.86334	4.38485e-05
Gmet_2815	ceramide glucosyltransferase, putative	hpnI	Fatty acid and phospholipid metabolism	Biosynthesis	3	no	no	2.85641	0.000275684
Gmet_3010	aminodeoxychorismate synthase, component I	pabB	Biosynthesis of cofactors, prosthetic groups, and carriers	Folic acid	0	no	no	2.85451	8.72642e-05
Gmet_0486	adenosylcobinamide-phosphate synthase (EC 6.3.1.1)	cobD	Biosynthesis of cofactors, prosthetic groups, and carriers	Heme, porphyrin, and cobalamin	5	no	no	2.85161	0.000367638
Gmet_2808	Outer membrane translocation and assembly module TamA	tamA	Cell envelope	Surface structures	1	pfam01103	no	2.8514	0.00246596
Gmet_0837	CO or xanthine dehydrogenase, Mo-binding subunit		Energy metabolism	Electron transport	1	no	no	2.84982	0.00377257
Gmet_2608	PEP-CTERM protein-sorting domain		Cell envelope	Surface structures	0	no	yes	2.84296	0.00528585
Gmet_3185	4Fe-4S ferredoxin-type, iron-sulpur binding domain		Energy metabolism	Electron transport	0	no	no	2.8425	0.0119513
Gmet_0165	NADH dehydrogenase subunit J (EC 1.6.5.3)	nuoJ	Energy metabolism	Electron transport	5	no	no	2.84088	0.00586511
Gmet_0941	NAD+ kinase [EC:2.7.1.23]	ppnK	Purines, pyrimidines, nucleosides, and nucleotides	Nucleotide interconversions	0	no	no	2.83627	0.000108471
Gmet_3491	Protein of unknown function DUF488 (Pfam PF4343)		Unknown function		0	no	no	2.83111	0.0100288
Gmet_0383	ATP phosphoribosyltransferase (homohexameric) (EC 2.4.2.17)	hisG2	Amino acid biosynthesis	Histidine family	0	no	no	2.83053	4.65571e-05
Gmet_1285	Hpr(Ser) kinase/phosphatase (EC 2.7.1.-)	hprK	Regulatory functions	Protein interactions	0	no	no	2.82987	8.16172e-05
Gmet_2785	Predicted GTPase		Unknown function		0	no	no	2.82924	0.00232739
Gmet_3114	Flagellar basal-body rod protein FlgC	flgC	Cellular processes	Chemotaxis and Motility	0	no	no	2.82558	0.000141248
Gmet_2401	Uncharacterized conserved protein YyaL, SSP411 family, contains thoiredoxin and six-hairpin glycosidase-like domains		Unknown function		0	no	no	2.82177	0.000394583
Gmet_3377	ADP-ribosylation/Crystallin J1		Protein fate	Protein modification and repair	0	no	no	2.81594	0.00477886
Gmet_0095	Uracil-DNA glycosylase superfamily	udg	DNA metabolism	DNA replication, recombination, and repair	0	no	no	2.81399	0.00186454
Gmet_0976	chorismate synthase (EC 4.2.3.5)	aroC	Amino acid biosynthesis	Aromatic amino acid family	0	no	no	2.80671	0.000212021
Gmet_3152	glycine dehydrogenase (decarboxylating) beta subunit	gcvP2	Energy metabolism	Biosynthesis and degradation of polysaccharides	0	no	no	2.80618	0.000458117
Gmet_2921	Protein of unknown function DUF315 (Pfam PF1122)		Unknown function		0	no	yes	2.80454	0.00194302
Gmet_3161	FlhB domain protein, putative	flhB	Protein fate	Protein and peptide secretion and trafficking	0	no	no	2.8032	0.019402
Gmet_1209	Peptidase C11, clostripain (Pfam PF3415)		Protein fate	Degradation of proteins, peptides, and glycopeptides	0	no	no	2.79829	0.00258358
Gmet_3334	Domain of unknown function DUF162 (Pfam PF2589)		Unknown function		0	no	no	2.79491	0.0016846
Gmet_3386	ribosomal protein L11 methyltransferase	prmA	Protein synthesis	Ribosomal proteins: synthesis and modification	0	no	no	2.79182	0.00652732
Gmet_0027	Membrane associated protein		Unknown function		1	PS51257	yes	2.7889	0.000670849
Gmet_1439	SOS-response transcriptional repressor, LexA	lexA	DNA metabolism	DNA replication, recombination, and repair	0	no	no	2.78325	0.029231
Gmet_2618	6-phosphogluconolactonase (EC 3.1.1.31)	pgl	Energy metabolism	Pentose phosphate pathway	0	no	no	2.78125	0.00539374
Gmet_0843	pimelyl-[acyl-carrier protein] methyl ester esterase	bioH	Biosynthesis of cofactors, prosthetic groups, and carriers	Biotin	0	no	no	2.78022	0.0367401
Gmet_1343	Beta-lactamase-like:RNA-metabolising metallo-beta-lactamase		Unknown function		0	no	no	2.77993	0.000170337
Gmet_0469	Phosphoglycerate/bisphosphoglycerate mutase	cobC	Biosynthesis of cofactors, prosthetic groups, and carriers	Heme, porphyrin, and cobalamin	0	no	no	2.7779	0.00102463
Gmet_0104	glutamine--fructose-6-phosphate transaminase	glmS	Cell envelope	Biosynthesis and degradation of murein sacculus and peptidoglycan	0	no	no	2.77501	9.76655e-05
Gmet_3246	Fe-S oxidoreductase		Energy metabolism	Electron transport	0	no	no	2.77166	0.00014713
Gmet_3006	integron integrase		Mobile and extrachromosomal elements	Transposons	0	no	no	2.76534	0.00471536
Gmet_0942	DNA replication and repair protein RecN	recN	DNA metabolism	DNA replication, recombination, and repair	0	no	no	2.76394	0.000725844
Gmet_0896	Uncharacterized pyridoxal phosphate-containing protein, affects Ilv metabolism, UPF1 family	yggS	Unknown function		0	no	no	2.75752	0.00079975
Gmet_2470	High-molecular-weight cytochrome c, 34 hemes		Energy metabolism	Electron transport	0	no	yes	2.75387	0.019473
Gmet_0930	c-type cytochrome family protein, 8 hemes	omcZ	Energy metabolism	Electron transport	1	no	yes	2.7506	0.000849116
Gmet_2974	MutS2 family protein	mutS2	DNA metabolism	DNA replication, recombination, and repair	0	no	no	2.75039	8.67354e-05
Gmet_3516	Peroxiredoxin		Energy metabolism	Electron transport	0	no	no	2.7479	0.00129848
Gmet_1628	NusB antitermination factor	nusB	Regulatory functions	DNA interactions	0	no	no	2.74737	0.000292839
Gmet_0130	SOS-response transcriptional repressor LexA		Regulatory functions	Protein interactions	0	no	no	2.73799	0.00556127
Gmet_0382	UDP-N-acetylglucosamine 1-carboxyvinyltransferase (EC 2.5.1.7)	murA	Cell envelope	Biosynthesis and degradation of murein sacculus and peptidoglycan	0	no	no	2.73205	3.81109e-05
Gmet_1112	NAD(P)-dependent nickel-iron dehydrogenase subunit HoxY	hoxY	Energy metabolism	Electron transport	0	no	no	2.73048	0.0535091
Gmet_0264	cysteine synthase (EC 2.5.1.47)	cysM	Amino acid biosynthesis	Serine family	0	no	no	2.72964	0.000219032
Gmet_3167	Helicase c2	dinG	DNA metabolism	DNA replication, recombination, and repair	0	no	no	2.72951	0.000549875
Gmet_1099	L-alanine dehydrogenase (EC 1.4.1.1)	ald	Energy metabolism	Amino acids and amines	0	no	no	2.72192	0.0196212
Gmet_0060	2-C-methyl-D-erythritol 4-phosphate cytidylyltransferase	ispD	Biosynthesis of cofactors, prosthetic groups, and carriers	terpenoid backbone	0	no	no	2.71759	6.20396e-05
Gmet_2022	Acyl-CoA N-acyltransferase		Unknown function		0	no	no	2.71471	0.000903604
Gmet_0010	PAS/PAC sensor hybrid histidine kinase (EC 2.7.13.3)		Regulatory functions	Small molecule interactions	0	no	no	2.71293	0.000218455
Gmet_3001	addiction module antidote protein, HigA	higA	Regulatory functions	DNA interactions	0	no	no	2.70153	0.013396
Gmet_0737	type IV pilus assembly protein PilY1	pilY1-1	Cell envelope	Surface structures	1	no	yes	2.69579	0.000466263
Gmet_1095	Rubrerythrin		Energy metabolism	Electron transport	0	no	no	2.69408	0.00321224
Gmet_1206	DNA-formamidopyrimidine glycosylase	mutM	DNA metabolism	DNA replication, recombination, and repair	0	no	no	2.69293	0.00232662
Gmet_1105	Kef-type potassium/proton antiporter, CPA2 family (TC 2.A.37.1)		Transport and binding proteins	Cations and iron carrying compounds	0	no	no	2.69104	0.00024009
Gmet_3082	aspartate ammonia-lyase	aspA	Energy metabolism	Amino acids and amines	0	no	no	2.68972	0.000571675
Gmet_1898	ATP phosphoribosyltransferase (homohexameric) (EC 2.4.2.17)	hisG	Amino acid biosynthesis	Histidine family	0	no	no	2.6838	0.000444567
Gmet_0252	Cytochrome c oxidase, subunit II, 1 heme	coxB	Energy metabolism	Electron transport	2	no	no	2.6797	0.0195248
Gmet_3125	protein of unknown function DUF32		Unknown function		0	no	no	2.67884	0.00265285
Gmet_2511	Pyruvate dehydrogenase complex E2 component, dihydrolipoamide acetyltransferase	bkdF	Energy metabolism	Pyruvate metabolism	0	no	no	2.67152	0.00893507
Gmet_2958	S-adenosyl-L-methionine-dependent methyltransferase		Unknown function		0	no	no	2.67029	0.00720937
Gmet_1509	YbaK/prolyl-tRNA synthetase associated region		Protein synthesis	tRNA aminoacylation	0	no	no	2.66982	0.00558022
Gmet_0088	RNA polymerase sigma factor 54 interaction domain (Pfam PF158)		Transcription	Transcription factors	0	no	no	2.66974	0.0021962
Gmet_0135	Phosphoglucomutase/phosphomannomutase alpha/beta/alpha domains I, II, & III		Energy metabolism	Biosynthesis and degradation of polysaccharides	0	no	no	2.669	0.000175421
Gmet_1035	phosphotransacetylase (EC 2.3.1.8)	pta	Central intermediary metabolism	Other	0	no	no	2.66671	0.000107049
Gmet_2629	diguanylate cyclase/phosphodiesterase (GGDEF & EAL domains) with PAS/PAC sensor(s)		Regulatory functions	Small molecule interactions	6	no	no	2.66639	0.000166196
Gmet_2952	Isochorismatase hydrolase		Biosynthesis of cofactors, prosthetic groups, and carriers	Pyridine metabolism	0	no	no	2.66632	0.00424874
Gmet_0144	thiolase, putative		Fatty acid and phospholipid metabolism	Biosynthesis	0	no	no	2.66505	0.00167765
Gmet_0374	NADH:ubiquinone oxidoreductase, subunit 1/F42H2 oxidoreductase subunit H	nuoH	Energy metabolism	Electron transport	8	no	no	2.66468	0.000665241
Gmet_0090	O-6-methylguanine DNA methyltransferase	ogt	DNA metabolism	DNA replication, recombination, and repair	0	no	no	2.65149	0.00211311
Gmet_0807	4Fe-4S ferredoxin, iron-sulfur binding protein		Energy metabolism	Electron transport	0	no	no	2.64255	0.000824696
Gmet_1746	ABC-type uncharacterized transport system, periplasmic component		Transport and binding proteins	Unknown substrate	0	no	yes	2.64202	0.00204458
Gmet_0232	c-type family protein, 1 heme		Energy metabolism	Electron transport	2	no	no	2.64121	0.00519207
Gmet_0767	Archaeal DNA helicase HerA or a related bacterial ATPase, contains HAS-barrel and ATPase domains		DNA metabolism	DNA replication, recombination, and repair	0	no	no	2.63498	0.00109791
Gmet_2438	Alginate exporter		Transport and binding proteins	Other	0	no	yes	2.63406	0.000541612
Gmet_0387	imidazole glycerol phosphate synthase subunit hisH (EC 2.4.2.-)	hisH	Amino acid biosynthesis	Histidine family	0	no	no	2.63249	8.85118e-05
Gmet_2031	Sugar transferase involved in LPS biosynthesis (colanic, teichoic acid)		Cell envelope	Biosynthesis and degradation of surface polysaccharides and lipopolysaccharides	5	no	no	2.63055	0.000398048
Gmet_3235	uroporphyrinogen-III C-methyltransferase	cobA	Biosynthesis of cofactors, prosthetic groups, and carriers	Heme, porphyrin, and cobalamin	0	no	no	2.62919	0.000326479
Gmet_0470	hydrogenobyrinic acid a,c-diamide synthase (glutamine-hydrolysing) (EC 6.3.5.9)/cobyrinate a,c-diamide synthase (EC 6.3.5.11)	cbiA	Biosynthesis of cofactors, prosthetic groups, and carriers	Heme, porphyrin, and cobalamin	0	no	no	2.62697	0.000199733
Gmet_1721	Thioesterase superfamily		Fatty acid and phospholipid metabolism	Degradation	0	no	no	2.62137	0.00230853
Gmet_3177	Glycoside hydrolase, family 57		Energy metabolism	Sugars	0	no	no	2.61739	0.000354962
Gmet_1106	NAD(P)H dehydrogenase (quinone) [EC:1.6.5.2]	wrbA	Biosynthesis of cofactors, prosthetic groups, and carriers	ubiquinone and other terpenoid backbone	0	no	no	2.61505	0.00256489
Gmet_0993	3-polyprenyl-4-hydroxybenzoate decarboxylase	UbiD	Biosynthesis of cofactors, prosthetic groups, and carriers	ubiquinone and other terpenoid backbone	0	no	no	2.59997	0.00121677
Gmet_2479	ATPase components of ABC transporters with duplicated ATPase domains		Transport and binding proteins	Unknown substrate	0	no	no	2.59695	5.84209e-05
Gmet_3128	efflux transporter, RND family, MFP subunit	mfp	Transport and binding proteins	Unknown substrate	1	no	no	2.59252	0.000992489
Gmet_0805	Flavin reductase-like, FMN-binding		Energy metabolism	Electron transport	0	no	no	2.59212	0.00584457
Gmet_0466	adenosylcobinamide kinase (EC 2.7.1.156)	cobU	Biosynthesis of cofactors, prosthetic groups, and carriers	Heme, porphyrin, and cobalamin	0	no	no	2.59003	0.00337709
Gmet_2640	CheB methylesterase	cheB-7	Cellular processes	Chemotaxis	0	no	no	2.57663	0.00210235
Gmet_0168	NADH dehydrogenase subunit L (EC 1.6.5.3)	nuoL-2	Energy metabolism	Electron transport	16	no	no	2.57451	0.0020681
Gmet_2316	Radical SAM		Unknown function		0	no	no	2.57363	0.00109498
Gmet_0041	Heat shock protein Hsp33 (Pfam PF143)	hslO	Protein fate	Protein folding and stabilization	0	no	no	2.5694	0.000485309
Gmet_2761	Signal transduction histidine kinase, subgroup 1		Regulatory functions	Small molecule interactions	2	no	no	2.56518	0.00794423
Gmet_2142	Acyl-CoA hydrolase		Energy metabolism	Other	0	no	no	2.56286	0.000733954
Gmet_0804	NADPH:quinone reductase or related Zn-dependent oxidoreductase		Energy metabolism	Electron transport	0	no	no	2.56022	0.00132217
Gmet_0484	cobalt-precorrin 5A acetaldehyde-lyase (EC 3.7.1.12)	cbiG	Biosynthesis of cofactors, prosthetic groups, and carriers	Heme, porphyrin, and cobalamin	0	no	no	2.55462	0.000587253
Gmet_2905	phosphoribosylaminoimidazolecarboxamide formyltransferase/IMP cyclohydrolase	purH	Purines, pyrimidines, nucleosides, and nucleotides	Purine ribonucleotide biosynthesis	0	no	no	2.55313	0.000994691
Gmet_0596	Membrane protein		Unknown function		3	no	no	2.54956	0.00827257
Gmet_0899	pyrroline-5-carboxylate reductase (EC 1.5.1.2)	proC	Amino acid biosynthesis	Glutamate family	0	no	no	2.54642	0.000347644
Gmet_1619	tRNA-splicing ligase RtcB	rtcB	Protein synthesis	tRNA and rRNA base modification	0	no	no	2.53968	0.00137162
Gmet_1042	Phosphate-selective porin O and P	oprP	Cell envelope	Surface structures	0	no	yes	2.53862	0.00350058
Gmet_2765	Sel1-like repeat protein		Unknown function		0	no	yes	2.53559	0.00560675
Gmet_0147	glutamate synthase (ferredoxin) (EC 1.4.7.1)	gltB	Amino acid biosynthesis	Glutamate	0	no	no	2.53243	0.00148973
Gmet_3380	1,4-dihydroxy-6-naphthoate synthase	mqnD	Biosynthesis of cofactors, prosthetic groups, and carriers	Menaquinone and ubiquinone	0	no	no	2.53032	0.000477382
Gmet_2932	Transmembrane protein	cbcE	Unknown function		4	no	no	2.52657	0.00155923
Gmet_2928	Cytochrome c family protein, 7 hemes	cbcA	Energy metabolism	Electron transport	0	no	yes	2.52058	0.000930002
Gmet_2564	Isochorismatase-like		Unknown function		0	no	no	2.5199	0.00134226
Gmet_1940	phosphoribosylformylglycinamidine synthase subunit I (EC 6.3.5.3)	purQ	Purines, pyrimidines, nucleosides, and nucleotides	Purine metabolism	0	no	no	2.51393	0.000735128
Gmet_0495	2-amino-4-hydroxy-6-hydroxymethyldihydropteridine diphosphokinase	folK	Biosynthesis of cofactors, prosthetic groups, and carriers	Folic acid	0	no	no	2.51178	0.000358254
Gmet_3430	Heterodisulfide reductase, iron-sulfur binding subunit, putative	hdrE	Energy metabolism	Electron transport	0	no	no	2.50827	0.000730135
Gmet_0043	diguanylate cyclase (GGDEF domain)		Regulatory functions	Small molecule interactions	0	no	no	2.49936	0.00730367
Gmet_2418	response regulator receiver (CheY-like) modulated CheB methylesterase	cheB3	Cellular processes	Chemotaxis and motility	0	no	no	2.49798	0.0206792
Gmet_0485	precorrin-3B C17-methyltransferase	cobJ	Biosynthesis of cofactors, prosthetic groups, and carriers	Heme, porphyrin, and cobalamin	0	no	no	2.49706	0.00057993
Gmet_2769	2-oxoglutarate dehydrogenase E1 component (EC 1.2.4.2)	sucA	Energy metabolism	TCA cycle	0	no	no	2.49689	0.00725307
Gmet_0386	imidazoleglycerol-phosphate dehydratase (EC 4.2.1.19)	hisB	Amino acid biosynthesis	Histidine family	0	no	no	2.49424	0.000270837
Gmet_3193	formate-dependent phosphoribosylglycinamide formyltransferase (EC 6.3.4.-)	purT	Purines, pyrimidines, nucleosides, and nucleotides	Purine ribonucleotide biosynthesis	0	no	no	2.48392	0.000163601
Gmet_0385	histidinol-phosphate transaminase	hisC	Amino acid biosynthesis	Histidine family	0	no	no	2.47979	0.000170867
Gmet_3245	glycolate oxidase, subunit GlcD	glcD	Energy metabolism	Other	0	no	no	2.47853	0.000400918
Gmet_2651	Metallophosphoesterase		Unknown function		0	no	no	2.47846	0.00446133
Gmet_0730	succinyl-CoA synthetase (ADP-forming) alpha subunit (EC 6.2.1.5)	sucD	Energy metabolism	TCA cycle	0	no	no	2.47799	0.00650226
Gmet_0261	response regulator receiver domain protein (CheY-like)		Regulatory functions	Small molecule interactions	0	no	no	2.4776	0.0112141
Gmet_2597	NADH-ubiquinone oxidoreductase, chain 49kDa	hydB	Energy metabolism	Electron transport	0	no	no	2.47669	0.00453277
Gmet_2446	Carotenoid cleavage dioxygenase or a related enzyme		Unknown function		0	no	no	2.4705	0.0116096
Gmet_0754	Double zinc ribbon (Pfam PF12773)		Unknown function		0	no	no	2.47008	0.00306038
Gmet_1897	phosphoribosyl-AMP cyclohydrolase (EC 3.5.4.19)	hisI	Amino acid biosynthesis	Histidine family	0	no	no	2.46706	0.0066271
Gmet_2573	ATP-dependent RNA helicase RhlE	rhlE	Transcription	RNA degradation	0	no	no	2.46695	0.00413365
Gmet_2741	lipid kinase, YegS/Rv2252/BmrU family		Unknown function		0	no	no	2.46692	0.00167336
Gmet_0523	ABC transporter-related protein		Transport and binding proteins	Unknown substrate	0	no	no	2.46529	0.00061175
Gmet_0117	Hydrogenase formation HypD protein	hypD	Protein fate	Protein modification and repair	0	no	no	2.46465	0.00111698
Gmet_0116	Hydrogenase expression/formation protein HypE	hypE	Protein fate	Protein modification and repair	0	no	no	2.46396	0.000601208
Gmet_0514	Molybdate ABC transporter, ATP-binding protein	modC	Transport and binding proteins	Anions	0	no	no	2.46271	0.000285233
Gmet_2935	thiamine-phosphate diphosphorylase	thiE	Biosynthesis of cofactors, prosthetic groups, and carriers	Thiamine	0	no	no	2.46122	0.00324355
Gmet_3113	Flagellar hook-basal body complex protein FliE	fliE	Cellular processes	Chemotaxis and Motility	0	no	no	2.46044	0.000377002
Gmet_3539	Cell division and transport-associated protein TolA (TC 2.C.1.2.1)	tonB	Transport and binding proteins	Cations and iron carrying compounds	0	no	no	2.45376	0.000839742
Gmet_1372	protein of unknown function DUF477		Unknown function		0	no	no	2.45338	0.00210331
Gmet_0842	8-amino-7-oxononanoate synthase	bioF	Biosynthesis of cofactors, prosthetic groups, and carriers	Biotin	0	no	no	2.45319	0.00309786
Gmet_3485	Lipoprotein-anchoring transpeptidase ErfK/SrfK		Cell envelope	Biosynthesis and degradation of murein sacculus and peptidoglycan	0	no	no	2.4526	0.019146
Gmet_2373	nicotinate phosphoribosyltransferase	pncB	Biosynthesis of cofactors, prosthetic groups, and carriers	Pyridine nucleotides	0	no	no	2.44865	0.000484948
Gmet_2509	pyruvate dehydrogenase (acetyl-transferring) E1 component, alpha subunit	pdhA	Energy metabolism	Pyruvate dehydrogenase	0	no	no	2.44478	0.00897996
Gmet_0603	aspartate semialdehyde dehydrogenase (EC 1.2.1.11)	asd	Amino acid biosynthesis	Aspartate family	0	no	no	2.44371	0.000458294
Gmet_0040	Peptidase U32		Protein fate	Degradation of proteins, peptides, and glycopeptides	0	no	no	2.44345	0.000406102
Gmet_2028	polysaccharide biosynthesis protein, putative		Transport and binding proteins	Carbohydrates, organic alcohols, and acids	0	no	no	2.43967	0.00133114
Gmet_1672	HGG motif-containing thioesterase		Fatty acid and phospholipid metabolism	Biosynthesis	0	no	no	2.43349	0.00244566
Gmet_2920	Domain of unknown function DUF415 (Pfam PF13387)		Unknown function		0	no	no	2.43341	0.0114781
Gmet_3116	Tetratricopeptide TPR_4		Unknown function		0	no	yes	2.43068	0.000231829
Gmet_3191	Radical SAM superfamily enzyme YgiQ, UPF313 family		Unknown function		0	no	no	2.43057	0.000761676
Gmet_0790	Dienelactone hydrolase		Energy metabolism	Other	1	no	yes	2.42839	0.0228926
Gmet_2494	indole-3-glycerol-phosphate synthase	trpC	Amino acid biosynthesis	Aromatic amino acid family	0	no	no	2.42839	0.00111448
Gmet_3224	transmembrane protein		Unknown function		1	no	no	2.42327	0.000559096
Gmet_0247	methenyltetrahydrofolate cyclohydrolase	folD1	Biosynthesis of cofactors, prosthetic groups, and carriers	Folate	0	no	no	2.41896	0.0372507
Gmet_0599	hypothetical protein		hypothetical protein		0	no	no	2.41388	0.00916389
Gmet_0112	Heat shock protein DnaJ-like	dnaJ	DNA metabolism	DNA replication, recombination, and repair	3	no	no	2.41364	0.00190648
Gmet_0738	protein of unknown function DUF294, nucleotidyltransferase putative		Unknown function		0	no	no	2.41261	0.000154917
Gmet_3529	capsule biosynthesis protein, putative	capA	Cell envelope	Biosynthesis and degradation of murein sacculus and peptidoglycan	0	no	yes	2.40994	0.000884191
Gmet_0548	GerMN domain		Unknown function		1	no	no	2.40555	0.000888004
Gmet_0733	c-type cytochrome, 1 heme		Energy metabolism	Electron transport	0	no	yes	2.40516	0.00153607
Gmet_0115	Patatin/Phospholipase A2-related (Pfam PF1734)		Fatty acid and phospholipid metabolism	Degradation	0	no	no	2.39876	0.000667591
Gmet_0048	NUDIX hydrolase	nudF	Purines, pyrimidines, nucleosides, and nucleotides	Purine metabolism	0	no	no	2.39596	0.000406973
Gmet_2678	Nucleotide-binding universal stress protein, UspA family	usp-2	Cellular processes	Stress response	0	no	no	2.39491	0.00433008
Gmet_0190	Uncharacterized membrane protein YphA, DoxX/SURF4 family	doxX	Unknown function		4	no	no	2.39262	0.000792556
Gmet_0471	thiamine biosynthesis protein ThiC	thiC	Biosynthesis of cofactors, prosthetic groups, and carriers	Thiamine	0	no	no	2.39156	0.000751108
Gmet_2381	4-amino-4-deoxy-L-arabinose transferase or related glycosyltransferase of PMT family		Cell envelope	Biosynthesis and degradation of surface polysaccharides and lipopolysaccharides	11	no	no	2.3914	0.00243969
Gmet_2596	NADH ubiquinone oxidoreductase, 2 kDa subunit	ehrS-1	Energy metabolism	Electron transport	0	no	no	2.38915	0.017503
Gmet_3200	nicotinate-nucleotide adenylyltransferase (EC 2.7.7.18)	nadD	Biosynthesis of cofactors, prosthetic groups, and carriers	Pyridine nucleotides	0	no	no	2.38742	0.00123905
Gmet_3178	Phosphoglucomutase/phosphomannomutase family protein		Energy metabolism	Biosynthesis and degradation of polysaccharides	0	no	no	2.3831	0.000845531
Gmet_2570	fumarase, class I, homodimeric (EC 4.2.1.2)	fumB	Energy metabolism	Fermentation	0	no	no	2.3782	0.00349701
Gmet_0567	4Fe4S-binding SPASM domain (Pfam PF13186)		Energy metabolism	Electron transport	0	no	no	2.37799	0.00457565
Gmet_2614	putative GAF sensor protein		Regulatory functions	Small molecule interactions	0	no	no	2.37032	0.0197809
Gmet_3199	glutamate-5-semialdehyde dehydrogenase (EC 1.2.1.41)	proA	Amino acid biosynthesis	Glutamate family	0	no	no	2.36936	0.0002696
Gmet_3563	ribonuclease P protein component	rnpA	Transcription	RNA processing	0	no	no	2.36514	0.00712456
Gmet_2621	Ribose/galactose isomerase	rpiB-2	Energy metabolism	Pentose phosphate pathway	0	no	no	2.36257	0.0226924
Gmet_3544	quinolinate synthetase (EC 2.5.1.72)	nadA	Biosynthesis of cofactors, prosthetic groups, and carriers	Pyridine nucleotides	0	no	no	2.36227	0.00196908
Gmet_2409	Peptidase C56, PfpI	pfpI	Protein fate	Degradation of proteins, peptides, and glycopeptides	0	no	no	2.36008	0.0062968
Gmet_2674	Glyoxylase or a related metal-dependent hydrolase		Unknown function		0	no	no	2.35786	0.00263822
Gmet_1156	heat shock protein HtpX	htpX	Protein fate	Protein folding and stabilization	0	no	no	2.35297	0.000810325
Gmet_0903	carboxynorspermidine decarboxylase (EC 4.1.1.-)	nspC	Central intermediary metabolism	Polyamine biosynthesis	0	no	no	2.35211	0.00177743
Gmet_1627	6,7-dimethyl-8-ribityllumazine synthase (EC 2.5.1.78)	ribH	Biosynthesis of cofactors, prosthetic groups, and carriers	Riboflavin, FMN, and FAD	0	no	no	2.3509	0.000886617
Gmet_3372	general secretion pathway protein L, putative	gspL	Protein fate	Protein and peptide secretion and trafficking	1	no	no	2.34985	0.000185576
Gmet_0714	NUDIX hydrolase	nudC	Purines, pyrimidines, nucleosides, and nucleotides	nucleotide salvage	0	no	no	2.34977	0.00258077
Gmet_3022	Fe(III) reductase, alpha subunit	sfrA	Energy metabolism	Electron transport	0	no	no	2.34667	0.00486665
Gmet_0467	nicotinate-nucleotide-dimethylbenzimidazole phosphoribosyltransferase (EC 2.4.2.21)	cobT	Biosynthesis of cofactors, prosthetic groups, and carriers	Heme, porphyrin, and cobalamin	0	no	no	2.34183	0.000714934
Gmet_2698	Histidine kinase internal region	lytS	Regulatory functions	Small molecule interactions	6	no	no	2.34153	0.00133511
Gmet_0601	cytochrome c family protein, 8 hemes		Energy metabolism	Electron transport	1	no	yes	2.34004	0.00461814
Gmet_3009	Protein of unknown function (DUF24)		Hypothetical proteins	Conserved	0	no	no	2.33824	0.000723143
Gmet_0345	Uncharacterized membrane protein YqaA, SNARE-associated domain	yqaA	Unknown function		4	no	no	2.33654	0.0150025
Gmet_2816	PBS lyase HEAT-like repeat protein		Unknown function		0	no	no	2.33601	0.00142648
Gmet_3203	phosphoglycerate mutase (EC 5.4.2.1)	gpmI	Energy metabolism	Glycolysis/gluconeogenesis	0	no	no	2.33594	0.000902837
Gmet_1933	Heat shock protein DnaJ-like	dnaJ	Protein fate	Protein folding and stabilization	0	no	no	2.33501	0.0407502
Gmet_0018	metal dependent phosphohydrolase		Unknown function		2	no	no	2.33473	0.0012374
Gmet_2717	ATP-dependent DNA helicase RecQ (EC 3.6.1.-)	recQ	DNA metabolism	DNA replication, recombination, and repair	0	no	no	2.33386	0.000627087
Gmet_0832	NADPH:quinone reductase or related Zn-dependent oxidoreductase	GSU2637	Energy metabolism	Electron transport	0	no	no	2.33264	0.000215474
Gmet_2321	methionyl-tRNA synthetase (EC 6.1.1.1)	metG	Protein synthesis	tRNA aminoacylation	0	no	no	2.32886	0.000482157
Gmet_1135	Hypothetical protein		Hypothetical proteins		0	no	no	2.32864	0.0291886
Gmet_1556	Heavy metal transport/detoxification protein		Cellular processes	Detoxification	0	no	no	2.32534	0.0100991
Gmet_0482	precorrin-2 C2-methyltransferase (EC 2.1.1.13)/cobalt-factor II C2-methyltransferase (EC 2.1.1.151)	cbiL	Biosynthesis of cofactors, prosthetic groups, and carriers	Heme, porphyrin, and cobalamin	0	no	no	2.3247	0.00305545
Gmet_0953	Protein of unknown function DUF2914 (Pfam PF11141)		Unknown function		0	no	no	2.32208	0.00278883
Gmet_0182	RNA binding S1	tex	Transcription	Transcription factors	0	no	no	2.31695	0.00311502
Gmet_0504	Homocysteine S-methyltransferase	mmuM	Amino acid biosynthesis	Methionine	0	no	no	2.31334	0.000205831
Gmet_2760	Dehydrogenase, E1 component	pdhA	Energy metabolism	Pyruvate dehydrogenase	0	no	no	2.31223	0.00278718
Gmet_3202	rRNA large subunit m3Psi methyltransferase RlmH	rimH	Protein synthesis	tRNA and rRNA base modification	0	no	no	2.3038	0.00131237
Gmet_0101	Radical SAM superfamily enzyme YgiQ, UPF313 family		Unknown function		0	no	no	2.30367	0.00240192
Gmet_3076	PIN domain (Pfam PF185)		Unknown function		0	no	no	2.30283	0.00093707
Gmet_1304	ribosomal RNA small subunit methyltransferase A	ksgA	Protein synthesis	tRNA and rRNA base modification	0	no	no	2.29677	0.000466313
Gmet_2329	UDP-galactose 4-epimerase (EC 5.1.3.2)	galE-1	Energy metabolism	Sugars	0	no	no	2.29503	0.00106735
Gmet_2855	UBA/THIF-type NAD/FAD binding fold:MoeZ/MoeB	thiF-1	Biosynthesis of cofactors, prosthetic groups, and carriers	Thiamine	0	no	no	2.29377	0.0283163
Gmet_2978	O-methyltransferase, family 3		Cellular processes	Antibiotics production	0	no	no	2.2923	0.0208241
Gmet_1389	Lysylphosphatidylglycerol synthetase/glycosyltransferase AglD		Cell envelope	Biosynthesis and degradation of surface polysaccharides and lipopolysaccharides	0	no	no	2.2918	0.00358138
Gmet_1622	CMP/dCMP deaminase, zinc-binding protein		Purines, pyrimidines, nucleosides, and nucleotides	Pyrimidine ribonucleotide biosynthesis	0	no	no	2.28954	0.00235602
Gmet_0921	Hypothetical protein		Hypothetical proteins		0	no	no	2.28932	0.000487787
Gmet_3249	Biotin/lipoyl attachment		Biosynthesis of cofactors, prosthetic groups, and carriers	Biotin	0	no	no	2.2871	0.0155483
Gmet_2720	microcin-processing peptidase 2. Unknown type peptidase. MEROPS family U62	tldD	Protein fate	Degradation of proteins, peptides, and glycopeptides	0	no	no	2.28084	0.00246337
Gmet_0432	Flageller protein FlgA	flgA	Cellular processes	Chemotaxis and Motility	1	no	yes	2.28018	0.00195379
Gmet_0050	Hypothetical protein		Hypothetical proteins		0	no	no	2.2801	0.00854976
Gmet_1008	Nucleotidyltransferase		Unknown function		0	no	no	2.27872	0.0381895
Gmet_2497	anthranilate synthase, component I (EC 4.1.3.27)	trpE	Amino acid biosynthesis	Aromatic amino acid family	0	no	no	2.27512	0.00223991
Gmet_2530	Peptidase M16-like		Protein fate	Degradation of proteins and peptides	1	no	yes	2.27315	0.000211971
Gmet_0878	phosphohistidine phosphatase, SixA	sixA	Regulatory functions	Protein interactions	0	no	no	2.26817	0.0166416
Gmet_0945	response regulator receiver modulated diguanylate cyclase		Regulatory functions	Small molecule interactions	0	no	no	2.26638	0.000682318
Gmet_2821	NAD-dependent epimerase/dehydratase	hpnA	Energy metabolism	Sugars	0	no	no	2.26158	0.00144747
Gmet_0481	precorrin-6Y C5,15-methyltransferase (decarboxylating)		Biosynthesis of cofactors, prosthetic groups, and carriers	Heme, porphyrin, and cobalamin	0	no	no	2.26152	0.000605509
Gmet_3560	tRNA modification GTPase trmE	trmE	Protein synthesis	tRNA and rRNA base modification	0	no	no	2.25964	0.00241087
Gmet_3392	4-hydroxy-3-polyprenylbenzoate decarboxylase	ubiX	Biosynthesis of cofactors, prosthetic groups, and carriers	ubiquinone and other terpenoid backbone	0	no	no	2.25953	0.00495325
Gmet_1778	protein of unknown function DUF1255		Unknown function		0	no	no	2.25893	0.00467611
Gmet_3124	Protein of unknown function DUF2892 (Pfam PF11127)		Unknown function		1	no	no	2.25692	0.0289905
Gmet_0075	aspartyl/glutamyl-tRNA(Asn/Gln) amidotransferase subunit A (EC 6.3.5.-)	gatA	Protein synthesis	tRNA aminoacylation	0	no	no	2.25587	0.00271622
Gmet_2853	branched chain amino acid aminotransferase apoenzyme (EC 2.6.1.42)	ilvE	Amino acid biosynthesis	Pyruvate family	0	no	no	2.25524	0.000473489
Gmet_2541	ABC-type transporter Mla maintaining outer membrane lipid asymmetry, periplasmic component MlaD	mlaD	Transport and binding proteins	Phospholipid transport	1	no	no	2.25357	0.000622479
Gmet_0019	ferrochelatase (EC 4.99.1.1)	hemH	Biosynthesis of cofactors, prosthetic groups, and carriers	Heme,porphyrin, and cobalamin	0	no	no	2.24856	0.0125526
Gmet_3431	Oxidoreductase FAD/NAD(P)-binding protein	hdrF	Energy metabolism	Electron transport	0	no	no	2.24565	0.00196291
Gmet_1235	ABC-type dipeptide/oligopeptide/nickel transport system, permease component		Transport and binding proteins	Peptides and amines	0	no	no	2.24437	0.00332344
Gmet_1506	Tetratricopeptide TPR_4		Unknown function		0	PS51257	no	2.24011	0.0109478
Gmet_3267	MCP methyltransferase, CheR-type	cheR64H	Cellular processes	Chemotaxis and Motility	0	no	no	2.23585	0.0141021
Gmet_0120	Hydrogenase accessory protein HypB	hypB	Protein fate	Protein modification and repair	0	no	no	2.23189	0.00171976
Gmet_3435	ribosomal large subunit pseudouridine synthase D (EC 5.4.99.-)	rluD	Protein synthesis	tRNA aminoacylation	0	no	no	2.23043	0.00127832
Gmet_2424	methyl-accepting chemotaxis sensory transducer	mcp34H-6	Cellular processes	Chemotaxis and Motility	2	no	no	2.23016	0.00524123
Gmet_2987	ATP-utilizing enzyme, PP-loop superfamily		Unknown function		0	no	no	2.22985	0.00244551
Gmet_1239	Predicted ATPase, AAA+ superfamily		Unknown function		0	no	no	2.22858	0.000932945
Gmet_2619	glucose-6-phosphate 1-dehydrogenase (EC 1.1.1.49)	zwf	Energy metabolism	Pentose phosphate pathway	0	no	no	2.22771	0.0175372
Gmet_1082	two component, sigma54 specific, transcriptional regulator, Fis family		Regulatory functions	DNA interactions	0	no	no	2.22408	0.00401264
Gmet_1140	Hypothetical protein		Hypothetical proteins		0	no	no	2.22204	0.0231554
Gmet_0757	Membrane protein		Unknown function		1	no	no	2.22123	0.0288829
Gmet_0721	S-adenosyl-L-methionine-dependent methyltransferase		Unknown function		0	no	no	2.21388	0.00519695
Gmet_2411	protein of unknown function DUF53		Unknown function		0	no	no	2.2125	0.0155356
Gmet_0551	transketolase subunit A (EC 2.2.1.1)	tklA	Energy metabolism	Pentose phosphate pathway	0	no	no	2.20954	0.0014228
Gmet_2585	Pentapeptide repeat (Pfam PF85)		Unknown function		0	no	yes	2.20852	0.00755205
Gmet_0198	recombinase A	recA	DNA metabolism	DNA replication, recombination, and repair	0	no	no	2.20818	0.000429859
Gmet_0537	cytochrome c family protein, 1 hemes	cbcN	Energy metabolism	Electron transport	0	no	yes	2.20604	0.0036742
Gmet_0600	C-type cytochrome, PKD domain, 19 hemes		Energy metabolism	Electron transport	1	no	no	2.20239	0.0129364
Gmet_3096	Flagellar biosynthesis protein FliQ	fliQ	Cellular processes	Chemotaxis and motility	0	no	no	2.20009	0.0137045
Gmet_0905	AAA+ ATPase domain		Unknown function		0	no	no	2.19976	0.014069
Gmet_2374	Isochorismatase hydrolase	pncA	Biosynthesis of cofactors, prosthetic groups, and carriers	NAD salvage pathway	0	no	no	2.19419	0.0074477
Gmet_2707	MCP methyltransferase, CheR-type	cheR4H-2	Cellular processes	Chemotaxis and motility	0	no	no	2.1925	0.0172339
Gmet_2026	putative secretion ATPase, PEP-CTERM locus subfamily		Protein fate	Protein and peptide secretion and trafficking	0	no	no	2.19232	0.00361726
Gmet_0161	NADH dehydrogenase subunit H (EC 1.6.5.3)	nuoH2	Energy metabolism	Electron transport	8	no	no	2.1873	0.00816611
Gmet_0572	Cytochrome c biogenesis protein ResB	resD	Energy metabolism	Electron transport	4	no	no	2.18432	0.04791
Gmet_1806	Methyltransferase type 11 (Pfam PF8241)		Unknown function		0	no	no	2.18331	0.0530701
Gmet_0490	DUF296 domain protein		Unknown function		0	no	no	2.17812	0.00522575
Gmet_2492	phosphoribosylanthranilate isomerase (EC 5.3.1.24)	trpF	Amino acid biosynthesis	Aromatic amino acid family	0	no	no	2.17735	0.0283709
Gmet_3557	lipoprotein, putative		Unknown function		0	PS51257	no	2.17592	0.00863854
Gmet_0844	UbiE/COQ5 methyltransferase	bioC	Biosynthesis of cofactors, prosthetic groups, and carriers	Biotin	0	no	no	2.17277	0.0105637
Gmet_1909	FMN-binding split barrel-related		Energy metabolism	Electron transport	0	no	no	2.17153	0.0325786
Gmet_0861	type II secretion system protein E		Cellular processes	Chemotaxis and motility	0	no	no	2.17148	0.00154152
Gmet_1020	nitrate oxidoreductase alpha subunit	narG-2	Energy metabolism	Anaerobic	0	no	no	2.17077	0.0431842
Gmet_0794	ribosome small subunit-dependent GTPase A	rsgA	Protein synthesis	Translation factors	0	no	no	2.17073	0.00113333
Gmet_0047	pseudouridine synthase, RluA family	rluA	Protein synthesis	tRNA and rRNA base modification	0	no	no	2.17067	0.00058014
Gmet_0744	Holliday junction endonuclease RuvC (EC 3.1.22.4)	ruvC	DNA metabolism	DNA replication, recombination, and repair	0	no	no	2.1696	0.00513437
Gmet_1129	Bacteriophage T4, Gp19, tail tube (Pfam PF6841)		Mobile and extrachromosomal elements	Phage	0	no	no	2.16791	0.0140468
Gmet_0012	multi-sensor signal transduction histidine kinase (EC 2.7.13.3)	fgrL	Regulatory functions	Small molecule interactions	0	no	no	2.16044	0.00215027
Gmet_0122	pyruvate kinase (EC 2.7.1.4)	pyk	Energy metabolism	Glycolysis/gluconeogenesis	0	no	no	2.14715	0.0103653
Gmet_1889	Dihydropteroate synthase (EC 2.5.1.15)	folP	Biosynthesis of cofactors, prosthetic groups, and carriers	Folic acid	0	no	no	2.14468	0.000804813
Gmet_0265	NUDIX hydrolase		DNA metabolism	DNA replication, recombination, and repair	0	no	no	2.13997	0.00188333
Gmet_0011	PAS/PAC sensor signal transduction histidine kinase (EC 2.7.13.3)	fgrK	Regulatory functions	Small molecule interactions	2	no	no	2.13822	0.000845476
Gmet_0491	zinc transport system substrate-binding protein	znuA	Transport and binding protein	Cations	0	no	yes	2.1361	0.00118075
Gmet_2495	anthranilate phosphoribosyltransferase (EC 2.4.2.18)	trpD	Amino acid biosynthesis	Aromatic amino acid family	0	no	no	2.13263	0.00185444
Gmet_0375	NADH/Ubiquinone/plastoquinone (complex I)	ehrA-2	Energy metabolism	Electron transport	16	no	no	2.13204	0.00146449
Gmet_3037	ABC transporter-related protein		Transport and binding proteins	Unknown substrate	0	no	no	2.12871	0.0312178
Gmet_0255	tRNA (cytosine(38)-C(5))-methyltransferase		Energy metabolism	Methionine degradation	0	no	no	2.12829	0.0113718
Gmet_1934	1-deoxy-D-xylulose-5-phosphate synthase (EC 2.2.1.7)	dxs1	Biosynthesis of cofactors, prosthetic groups, and carriers	Other	0	no	no	2.12773	0.00191085
Gmet_2971	Cobalamin (vitamin B12)-binding (Pfam PF231)		Unknown function		0	no	no	2.12765	0.0149962
Gmet_0766	Glycosyl transferase, family 1 (Pfam PF534)		Cell envelope	Biosynthesis and degradation of surface polysaccharides and lipopolysaccharides	0	no	no	2.12752	0.0172874
Gmet_2599	NAD-dependent dehydrogenase subunit	ehrC-1	Energy metabolism	Electron transport	7	no	no	2.12677	0.0223492
Gmet_0359	transcriptional regulator, MarR family	marR	Regulatory functions	DNA interactions	0	no	no	2.12622	0.0414553
Gmet_2721	diguanylate cyclase with GAF sensor		Regulatory functions	Small molecule interactions	0	no	no	2.12612	0.00245898
Gmet_2774	Predicted PurR-regulated permease PerM		Unknown function		0	no	no	2.12574	0.0231173
Gmet_0566	Radical SAM		Unknown function		0	no	no	2.12477	0.00712879
Gmet_1240	acetyl-CoA decarbonylase/synthase complex subunit gamma	cdhD	Central intermediary metabolism	Autotrophy	0	no	no	2.11968	0.00226205
Gmet_0849	HDIG domain		Regulatory functions	Signal transduction	2	no	no	2.11888	0.00306567
Gmet_3326	Membrane protein		Unknown function		1	no	yes	2.1173	0.0356921
Gmet_0811	efflux transporter, outer membrane factor (OMF) lipoprotein, NodT family	nodT	Cellular processes	Detoxification	0	no	no	2.11559	0.0031902
Gmet_2141	Glyoxylase or a related metal-dependent hydrolase, beta-lactamase superfamily II		Unknown function		0	no	no	2.11375	0.00319177
Gmet_2625	Hypothetical protein		Hypothetical proteins		0	no	no	2.1103	0.0342025
Gmet_1128	Phage tail sheath protein		Mobile and extrachromosomal element functions	Phage	0	no	no	2.10959	0.00287777
Gmet_0110	nucleic acid binding, OB-fold, tRNA/helicase-type		Protein synthesis	tRNA and rRNA base modifications	0	no	yes	2.10847	0.00121357
Gmet_3428	Heterodisulfide reductase subunit	hdrD	Energy metabolism	Electron transport	0	no	no	2.10837	0.00981209
Gmet_1142	Tail protein I (Pfam PF9684)		Mobile and extrachromosomal elements	Phage	0	no	no	2.10834	0.0192001
Gmet_2881	ADP-heptose:LPS heptosyltransferase-like		Cell envelope	Biosynthesis and degradation of surface polysaccharides and lipopolysaccharides	0	no	no	2.10355	0.0015494
Gmet_1750	signal peptide peptidase SppA, 36K type	sppA	Protein fate	Degradation of proteins, peptides, and glycopeptides	0	no	no	2.10219	0.00253589
Gmet_0363	1-acyl-sn-glycerol-3-phosphate acyltransferase (EC 2.3.1.51)		Fatty acid and phospholipid metabolism	Biosynthesis	1	no	no	2.10034	0.00156193
Gmet_1266	cold-shock DNA-binding protein family	cspA	Regulatory functions	DNA interactions	0	no	no	2.10013	0.00228742
Gmet_0508	Nitrogen regulatory PII-like, alpha/beta		Regulatory functions	Small molecule interactions	0	no	no	2.10004	0.0110123
Gmet_0304	Phosphoenolpyruvate carboxylase, type 1 (EC 4.1.1.31)	ppc	Energy metabolism	Pyruvagte metabolism	0	no	no	2.09963	0.0294812
Gmet_3020	acyl-phosphate glycerol-3-phosphate acyltransferase	plsY	Fatty acid and phospholipid metabolism	Biosynthesis	5	no	no	2.09938	0.011843
Gmet_3381	futalosine hydrolase (EC 3.2.2.26)	mqnB	Biosynthesis of cofactors, prosthetic groups, and carriers	Ubiquinone and other terpenoid-quinone biosynthesis	0	no	no	2.09909	0.0012753
Gmet_3389	ribonuclease D	rnd	Transcription	RNA processing	0	no	no	2.09663	0.00337336
Gmet_1299	lipoprotein, putative		Unknown function		0	PS51257	no	2.09309	0.0048811
Gmet_0142	c-type cytochrome, 8 hemes		Energy metabolism	Electron transport	1	no	yes	2.09135	0.0273794
Gmet_2977	Threonine/homoserine efflux transporter RhtA	RhtA	Transport and binding proteins	Amino acids, peptides and amines	9	no	no	2.08984	0.00668487
Gmet_2957	Uncharacterised protein family UPF153 (Pfam PF3692)		Unknown function		0	no	no	2.08891	0.00531641
Gmet_0620	DNA-directed RNA polymerase subunit beta' (EC 2.7.7.6)	rpoC	Transcription	DNA-dependent RNA polymerase	0	no	no	2.08573	0.00262734
Gmet_3237	UBA/THIF-type NAD/FAD binding fold	thiF	Biosynthesis of cofactors, prosthetic groups, and carriers	Thiamine	1	no	no	2.08452	0.0148986
Gmet_1554	Domain of unknown function DUF2318		Unknown function		0	no	no	2.08374	0.00750345
Gmet_1213	PQQ binding protein		Energy metabolism	Electron transport	0	no	no	2.08335	0.0066836
Gmet_1749	phosphoesterase, MJ936 family	yfcE	Unknown function	Enzymes of unknown specificity	0	no	no	2.08019	0.00460575
Gmet_0459	PilZ domain (Pfam PF7238)	pilZ	Cell envelope	Surface structures	0	no	no	2.07939	0.000858396
Gmet_0036	Domain of unknown function DUF4126 (Pfam PF13548)		Unknown function		4	no	no	2.07768	0.0144236
Gmet_3103	flagellar hook protein FlgE	flgE	Cellular processes	Chemotaxis and Motility	0	no	no	2.07697	0.000480982
Gmet_0185	Putative exonuclease, RdgC (Pfam PF4381)	rdgC	DNA metabolism	DNA replication, recombination, and repair	0	no	no	2.07671	0.0138153
Gmet_3404	4-hydroxythreonine-4-phosphate dehydrogenase (EC 1.1.1.262)	pdxA	Biosynthesis of cofactors, prosthetic groups, and carriers	Pyridoxine	0	no	no	2.07554	0.00524703
Gmet_2311	CheA signal transduction histidine kinase	cheA4H	Cellular processes	Chemotaxis and Motility	0	no	no	2.07005	0.000779722
Gmet_3236	TatD-related deoxyribonuclease:Amidohydrolase 2	tadD	DNA metabolism	DNA replication, recombination, and repair	0	no	no	2.06804	0.0109407
Gmet_2866	LSU ribosomal protein L19P	rplS	Protein synthesis	Ribosomal proteins: synthesis and modification	0	no	no	2.06785	0.00129332
Gmet_1943	Adenylosuccinate lyase (EC 4.3.2.2)	purB	Purines, pyrimidines, nucleosides, and nucleotides	Purine ribonucleotide biosynthesis	0	no	no	2.06555	0.00267798
Gmet_2561	tRNA-U2-dihydrouridine synthase	nifR3	Protein synthesis	tRNA aminoacylation	0	no	no	2.06377	0.00170167
Gmet_2362	Peptidylprolyl isomerase, FKBP-type		Protein fate	Protein modification and repair	0	PS51257	yes	2.05937	0.00518084
Gmet_2554	Protein of unknown function DUF41 (Pfam PF4165)		Unknown function		7	no	no	2.0581	0.00768295
Gmet_2745	Helix-hairpin-helix motif protein		DNA metabolism	DNA replication, recombination, and repair	1	no	yes	2.04234	0.00165654
Gmet_0949	Pyruvate ferredoxin/flavodoxin oxidoreductase	iorB	Energy metabolism	Pyruvate metabolism	0	no	no	2.04159	0.00501665
Gmet_0390	phosphoribosyl-ATP pyrophosphatase (EC 3.6.1.31)	hisE	Amino acid biosynthesis	Histidine family	0	no	no	2.0389	0.00151367
Gmet_0887	Dolichyl-phosphate-mannose-protein mannosyltransferase		Cell envelope	Biosynthesis and degradation of surface polysaccharides and lipopolysaccharides	13	no	no	2.03451	0.00961032
Gmet_0102	Hypothetical protein		Hypothetical proteins		0	no	no	2.03423	0.00410142
Gmet_0421	Transport-associated		Unknown function		0	no	no	2.0332	0.0468031
Gmet_2748	GAF sensor signal transduction histidine kinase (EC 2.7.13.3)		Regulatory functions	Small molecule interactions	0	no	no	2.03208	0.00343646
Gmet_0798	lysine exporter protein LysE/YggA	lysE	Transport and binding proteins	Amino acids, peptides and amines	6	no	no	2.02967	0.013933
Gmet_1298	diguanylate cyclase with GAF sensor		Regulatory functions	Small molecule interactions	0	no	no	2.02963	0.00281132
Gmet_2352	Predicted dehydrogenase		Energy metabolism	Electron transport	0	no	no	2.0252	0.00559659
Gmet_0736	type IV pilus assembly protein PilX	pilX-1	Cell envelope	Surface structures	1	no	no	2.02461	0.00177128
Gmet_3413	chromosome segregation ATPase	parA	Cellular processes	Cell division	0	no	no	2.02392	0.00068176
Gmet_3105	Flagellar hook capping protein	flgD	Cellular processes	Chemotaxis and Motility	0	no	no	2.01984	0.00188928
Gmet_0398	N6-adenine-specific DNA methylase	ypsC	Regulatory functions	DNA interactions	0	no	no	2.01926	0.00175469
Gmet_1083	PAS/PAC sensor signal transduction histidine kinase (EC 2.7.13.3)		Regulatory functions	Small molecule interactions	0	no	no	2.0181	0.0437958
Gmet_2319	DNA polymerase III, delta prime subunit (EC 2.7.7.7)	holB	DNA metabolism	DNA replication, recombination, and repair	0	no	no	2.01619	0.00212624
Gmet_2794	IS111A/IS1328/IS1533/IS116/IS11/IS92 transposase		Mobile and extrachromosomal element functions	Transposons	0	no	no	2.01518	0.0138567
Gmet_0067	ribulose-5-phosphate 3-epimerase (EC 5.1.3.1)	rpe	Energy metabolism	Pentose phosphate pathway	0	no	no	2.01471	0.00229625
Gmet_1004	Formate dehydrogenase maturation protein	fdhE	Protein fate	Protein modification and repair	0	no	no	2.014	0.00593025
Gmet_0522	transcriptional regulator, ArsR family	arsR	Regulatory functions	DNA interactions	0	no	no	2.01338	0.0377126
Gmet_3528	seryl-tRNA synthetase (EC 6.1.1.11)	serS	Protein synthesis	tRNA aminoacylation	0	no	no	2.01329	0.00390366
Gmet_2992	diaminopimelate epimerase (EC 5.1.1.7)	dapF	Amino acid biosynthesis	Aspartate family	0	no	no	2.01242	0.00312554
Gmet_0089	ATP-dependent DNA helicase PcrA (EC 3.6.1.-)	pcrA	DNA metabolism	DNA replication, recombination, and repair	0	no	no	2.01033	0.0045528
Gmet_1894	DNA helicase/exodeoxyribonuclease V, gamma subunit (EC 3.1.11.5)	recC	DNA metabolism	DNA replication, recombination, and repair	0	no	no	2.0102	0.00855021
Gmet_2529	Peptidase M16-like		Protein fate	Degradation of proteins, peptides, and glycopeptides	1	no	no	2.00956	0.00137906
Gmet_3231	precorrin-2 dehydrogenase (EC 1.3.1.76)	cysG	Biosynthesis of cofactors, prosthetic groups, and carriers	Heme, porphyrin, and cobalamin	0	no	no	2.00669	0.015239
Gmet_2770	histidine kinase (EC 2.7.13.3)		Regulatory functions	Small molecule interactions	0	no	no	2.00506	0.00741962
Gmet_1696	Beta-ketoacyl synthase		Fatty acid and phospholipid metabolism	Biosynthesis	0	no	no	2.00414	0.00240214
Gmet_2955	Tellurite resistance protein TehB	tehB	Cellular processes	Detoxification	0	no	no	2.00204	0.0323636
Gmet_0933	Putative Ig domain		Cell envelope	Surface structures	1	no	yes	2.00144	0.0127291
Gmet_0661	carbamoyl-phosphate synthase large subunit	carB	Purines, pyrimidines, nucleosides, and nucleotides	Pyrimidine ribonucleotide biosynthesis	0	no	no	1.99952	0.00534576
Gmet_3071	Cation efflux protein	czcD	Transport and binding proteins	Cations and iron carrying compounds	6	no	no	1.99426	0.00326577
Gmet_2551	Hypothetical protein		Hypothetical proteins		0	no	no	1.9935	0.00281956
Gmet_3148	hypothetical protein		Hypothetical proteins		0	no	no	1.99308	0.0120362
Gmet_1748	Hypothetical protein		Hypothetical proteins		0	no	no	1.99125	0.00730812
Gmet_2783	homoserine O-acetyltransferase (EC 2.3.1.31)	metX	Amino acid biosynthesis	Aspartate family	0	no	no	1.98901	0.00299922
Gmet_0806	Predicted arabinose efflux permease, MFS family		Transport and binding proteins	Sugars	12	no	no	1.98482	0.00542699
Gmet_1551	response regulator receiver domain protein (CheY-like)		Regulatory functions	Small molecule interactions	0	no	no	1.98189	0.0188567
Gmet_0149	acetate kinase (EC 2.7.2.1)	ackA	Energy metabolism	Fermentation	0	no	no	1.98166	0.0026486
Gmet_0563	permease ArsP	arsP	Transport and binding proteins	Other	9	no	no	1.98048	0.00508025
Gmet_0874	MiaB-like tRNA modifying enzyme	miaB	Protein synthesis	tRNA and rRNA base modification	0	no	no	1.9798	0.00444426
Gmet_2764	dihydrolipoamide dehydrogenase (EC 1.8.1.4)	lpdA-1	Energy metabolism	Pyruvate metabolism	0	no	no	1.9795	0.0387106
Gmet_0418	Radical SAM superfamily enzyme YgiQ, UPF313 family		Unknown function		0	no	no	1.97484	0.00390586
Gmet_0950	phenylacetate-CoA ligase (EC 6.2.1.3)	paaK	Energy metabolism	Phenylalanine metabolism	0	no	no	1.97166	0.00596323
Gmet_3234	hydroxymethylbilane synthase (EC 2.5.1.61)	hemC	Biosynthesis of cofactors, prosthetic groups, and carriers	Heme, porphyrin, and cobalamin	0	no	no	1.97035	0.00298511
Gmet_2364	Uncharacterized conserved protein, DUF115 family		Unknown function		0	no	no	1.96952	0.00442916
Gmet_0569	TPR repeat protein		Unknown function		1	no	no	1.96715	0.019953
Gmet_3391	aminodeoxyfutalosine synthase	mqnE	Biosynthesis of cofactors, prosthetic groups, and carriers	Ubiquinone and other terpenoid biosynthesis	0	no	no	1.9653	0.00536287
Gmet_3263	two component, sigma54 specific, transcriptional regulator, Fis family	fgrM	Regulatory functions	Small molecule interactions	0	no	no	1.96465	0.00415416
Gmet_2466	Peptidoglycan-binding domain 1	exeA	Cell envelope	Biosynthesis and degradation of murein sacculus and peptidoglycan	0	no	no	1.96358	0.0047266
Gmet_3559	glucose-inhibited division protein A	mnmG	Protein synthesis	tRNA and rRNA base modification	0	no	no	1.9634	0.00179915
Gmet_0480	protein of unknown function DUF86		Unknown function		0	no	no	1.96183	0.00648072
Gmet_0705	Transmembrane protein		Unknown function		8	no	no	1.96064	0.00203593
Gmet_1699	Predicted exporter protein, RND superfamily		Transport and binding proteins	Unknown substrate	0	no	no	1.9598	0.00849952
Gmet_0352	signal peptidase II (EC:3.4.23.36)	lspA	Protein fate	Protein and peptide secretion and trafficking	2	no	no	1.95968	0.00298496
Gmet_2903	5-(carboxyamino)imidazole ribonucleotide mutase	purE	Purines, pyrimidines, nucleosides, and nucleotides	Purine ribonucleotide biosynthesis	0	no	no	1.9582	0.0224435
Gmet_0516	Cytochrome c biogenesis protein, transmembrane region	dsbD	Energy metabolism	Electron transport	6	no	no	1.95807	0.0279357
Gmet_0760	2-octaprenylphenol hydroxylase (EC 1.14.13.-)	ubiB	Biosynthesis of cofactors, prosthetic groups, and carriers	Menaquinone and ubiquinone	2	no	no	1.95579	0.002496
Gmet_2526	SNase-like nuclease		DNA metabolism	DNA replication, recombination, and repair	0	no	yes	1.9545	0.027075
Gmet_0854	SecD export membrane protein	secD	Protein fate	Protein and peptide secretion and trafficking	5	no	no	1.95384	0.0094382
Gmet_3220	PilZ domain (Pfam PF7238)		Regulatory functions	Small molecule interactions	0	no	no	1.95379	0.00568875
Gmet_0699	cystathionine beta-lyase (EC 4.4.1.8)	metC-2	Amino acid biosynthesis	Cysteine and methionine	0	no	no	1.95165	0.0116028
Gmet_2843	SSU ribosomal protein S18P	rpsR	Protein synthesis	Ribosomal proteins: synthesis and modification	0	no	no	1.95101	0.0023398
Gmet_2294	Putative aminopeptidase FrvX	frvX	Protein fate	Degradation of proteins, peptides, and glycopeptides	0	no	no	1.9492	0.00114006
Gmet_0700	diguanylate cyclase/phosphodiesterase with PAS/PAC sensor(s)		Regulatory functions	Small molecule interactions	2	no	no	1.94836	0.00385628
Gmet_0396	Cys-tRNA(Pro) deacylase, prolyl-tRNA editing enzyme YbaK/EbsC		Protein synthesis	tRNA and rRNA base modification	0	no	no	1.94731	0.00436062
Gmet_2716	hypoxanthine-guanine phosphoribosyltransferase	hpt	Purines, pyrimidines, nucleosides, and nucleotides	Salvage of nucleosides and nucleotides	0	no	no	1.94544	0.0189343
Gmet_0582	Ankyrin		Regulatory functions	Small molecule interactions	0	no	yes	1.9368	0.00662371
Gmet_1693	Cobalamin (vitamin B12)-binding domain		Unknown function		0	no	no	1.9352	0.00982854
Gmet_2767	Glycogen/starch/alpha-glucan phosphorylase	glgP	Energy metabolism	Biosynthesis and degradation of polysaccharides	0	no	no	1.93153	0.0191177
Gmet_3072	L-threonine ammonia-lyase (EC 4.3.1.19)	ilvA	Amino acid biosynthesis	Pyruvate family	0	no	no	1.92957	0.00254101
Gmet_2518	Acriflavin resistance protein		Cellular processes	Detoxification	10	no	no	1.92808	0.0103981
Gmet_0394	DNA primase (EC 2.7.7.-)	dnaG	DNA metabolism	DNA replication, recombination, and repair	0	no	no	1.92491	0.00170867
Gmet_2718	Formylglycine-generating enzyme, required for sulfatase activity, contains SUMF1/FGE domain		Protein fate	Protein modification and repair	1	no	yes	1.91596	0.00511927
Gmet_0072	methylthioribose-1-phosphate isomerase (EC 5.3.1.23)	mtnA	Amino acid biosynthesis	Aspartate family	0	no	no	1.91516	0.00850413
Gmet_2740	Glycosyl transferase, family 2		Cell envelope	Biosynthesis and degradation of surface polysaccharides and lipopolysaccharides	0	no	no	1.91511	0.00224803
Gmet_3055	DNA polymerase III, epsilon subunit	dnaQ	DNA metabolism	Degradation of DNA	0	no	no	1.91338	0.0417979
Gmet_0812	two component, sigma54 specific, transcriptional regulator, Fis family		Regulatory functions	Small molecule interactions	0	no	no	1.91083	0.00106213
Gmet_2307	CheW protein	cheW4H-2	Cellular processes	Chemotaxis and motility	0	no	no	1.90626	0.00782746
Gmet_0353	Protein of unknown function DUF3187 (Pfam PF11383)		Unknown function		1	no	no	1.90566	0.00509638
Gmet_0372	NADH/ubiquinone/plastoquinone (complex I)	ehrD-2	Energy metabolism	Electron transport	11	no	no	1.90497	0.0150334
Gmet_2521	translation elongation factor 2 (EF-2/EF-G)	fusA2	Protein synthesis	Translation factors	0	no	no	1.90487	0.0153629
Gmet_0952	N-acetylglutamate synthase (EC 2.3.1.1	argJ	Amino acid biosynthesis	Glutamate family	0	no	no	1.90454	0.00203279
Gmet_2671	Phage SPO1 DNA polymerase-related protein		DNA metabolism	DNA replication, recombination, and repair	0	no	no	1.90409	0.00534438
Gmet_3023	FAD-dependent pyridine nucleotide-disulphide oxidoreductase	sfrB	Energy metabolism	Electron transport	0	no	no	1.90398	0.0198236
Gmet_3530	2',5' RNA ligase		Transcription	RNA processing	0	no	no	1.90395	0.0186468
Gmet_3223	UvrD/REP helicase		DNA metabolism	Replication, recombination, and repair	0	no	no	1.89612	0.00230471
Gmet_3547	transcription-repair coupling factor	mfd	DNA metabolism	DNA replication, recombination, and repair	0	no	no	1.89609	0.0042194
Gmet_0347	NTF2-like		Unknown function		0	no	yes	1.8954	0.00195164
Gmet_1373	protein of unknown function DUF477		Unknown function		0	no	no	1.8929	0.0101777
Gmet_0340	cold-shock DNA-binding protein family	cspA	Regulatory functions	DNA interactions	0	no	no	1.88793	0.00849122
Gmet_2007	Phenylacetate-coenzyme A ligase PaaK, adenylate-forming domain family		Energy metabolism	Amino acids, amines	0	no	no	1.88656	0.00146849
Gmet_2897	NHL repeat protein		Unknown function		0	PS51257	yes	1.8861	0.00820556
Gmet_2519	secretion protein HlyD	HlyD	Transport and binding proteins	Unknown substrate	0	no	yes	1.88357	0.00148016
Gmet_1054	GAF sensor signal transduction histidine kinase (EC 2.7.13.3)		Regulatory functions	Small molecule interactions	0	no	no	1.87881	0.0118369
Gmet_3531	Chaperone DnaJ	dnaJ	Protein fate	Protein folding and stabilization	0	no	no	1.86876	0.00225108
Gmet_2552	Smr protein/MutS2-like	smr	DNA metabolism	DNA replication, recombination, and repair	0	no	no	1.86743	0.0041655
Gmet_0219	diaminopimelate decarboxylase (EC 4.1.1.2)	lysA	Amino acid biosynthesis	Aspartate family	0	no	no	1.86475	0.00171227
Gmet_2908	alanine racemase (EC 5.1.1.1)	alr	Cell envelope	Biosynthesis and degradation of murein sacculus and peptidoglycan	0	no	no	1.85984	0.00208001
Gmet_1006	Radical SAM	amrS	Unknown function		0	no	no	1.8596	0.0478058
Gmet_1169	NLP/P6:Peptidoglycan-binding LysM	lysM	Protein fate	Degradation of proteins, peptides, and glycopeptides	0	no	yes	1.85912	0.0058305
Gmet_3415	selenocysteine-specific translation elongation factor SelB	selB	Protein synthesis	Translation factors	0	no	no	1.85679	0.00250742
Gmet_0827	cytochrome c family protein, 4 hemes		Energy metabolism	Electron transport	1	PS51257	yes	1.85674	0.00872571
Gmet_1751	Twin-arginine translocation pathway signal		Protein fate	Protein and peptide secretion and trafficking	0	no	no	1.85612	0.00970413
Gmet_0364	Putative membrane protein		Unknown function		2	no	no	1.85491	0.0209262
Gmet_0231	NADPH:quinone reductase or related Zn-dependent oxidoreductase	qor	Energy metabolism	Electron transport	0	no	no	1.85383	0.036765
Gmet_1307	2-oxoglutarate ferredoxin oxidoreductase	korA	Energy metabolism	TCA cycle	0	no	no	1.85295	0.00686948
Gmet_2734	Radical SAM		Unknown function		0	no	no	1.85116	0.0487845
Gmet_2293	inosine-5'-monophosphate dehydrogenase (EC 1.1.1.25)	guaB	Purines, pyrimidines, nucleosides, and nucleotides	Purine ribonucleotide biosynthesis	0	no	no	1.85065	0.00564606
Gmet_0016	uroporphyrinogen decarboxylase (EC 4.1.1.37)	hemE	Biosynthesis of cofactors, prosthetic groups, and carriers	Heme, porphyrin, and cobalamin	0	no	no	1.84865	0.0105326
Gmet_2604	DNA binding domain, excisionase family		DNA metabolism	DNA replication, recombination, and repair	0	no	no	1.84456	0.021975
Gmet_0683	electron transfer flavoprotein beta subunit	etfB	Energy metabolism	Electron transport	0	no	no	1.8413	0.00218021
Gmet_2549	methionine adenosyltransferase (EC 2.5.1.6)	metK-2	Amino acid biosynthesis	Methionine	0	no	no	1.8375	0.0111728
Gmet_2909	thiamine-phosphate diphosphorylase	thiE	Biosynthesis of cofactors, prosthetic groups, and carriers	Thiamine	0	no	no	1.83628	0.0194051
Gmet_0583	Spermine synthase	speE	Energy metabolism	Arginine and proline metabolism	13	no	no	1.83496	0.0334268
Gmet_3535	coproporphyrinogen III oxidase, anaerobic (EC 1.3.99.22)	hemN	Biosynthesis of cofactors, prosthetic groups, and carriers	Heme, porphyrin, and cobalamin	0	no	no	1.83339	0.0402697
Gmet_3354	NADH dehydrogenase subunit B (EC 1.6.5.3)	nuoB	Energy metabolism	Electron transport	0	no	no	1.83309	0.0281698
Gmet_0814	Regulator of protease activity HflC, stomatin/prohibitin superfamily		Regulatory functions	Other	1	no	no	1.82954	0.0176302
Gmet_0556	NHL repeat protein		Unknown function		1	no	yes	1.82953	0.0180628
Gmet_1550	Hypothetical protein		Hypothetical proteins		0	no	no	1.82797	0.0478668
Gmet_0803	transcriptional regulator, TetR family	tetR	Regulatory functions	DNA interactions	0	no	no	1.8274	0.0196477
Gmet_1944	Beta-lactamase-like (Pfam PF753)		Unknown function		0	no	no	1.81817	0.00160309
Gmet_2004	Glycosyl transferase, group 1		Cell envelope	Biosynthesis and degradation of surface polysaccharides and lipopolysaccharides	0	no	no	1.81774	0.00705934
Gmet_2355	UDP-3-O-[3-hydroxymyristoyl] glucosamine N-acyltransferase (EC 2.3.1.191)	lpxD	Cell envelope	Lipopolysaccharide biosynthesis	0	no	no	1.81734	0.00913183
Gmet_3016	camphor resistance protein CrcB	crcB	Cellular processes	Toxin production and resistance	4	no	no	1.81505	0.0446811
Gmet_1875	non-canonical purine NTP pyrophosphatase	rdgB	DNA metabolism	DNA replication, recombination, and repair	0	no	no	1.8147	0.0538821
Gmet_1745	Porin protein		Cell envelope	Surface structures: porins	0	no	yes	1.81392	0.0262831
Gmet_0978	3-dehydroquinate synthase (EC 4.2.3.4)	aroB	Amino acid biosynthesis	Aromatic amino acid family	0	no	no	1.81223	0.00253109
Gmet_1093	hypothetical protein		hypothetical protein		0	no	yes	1.81035	0.0258686
Gmet_0073	aspartyl/glutamyl-tRNA(Asn/Gln) amidotransferase, B subunit	gatB	Protein synthesis	tRNA aminoacylation	0	no	no	1.80819	0.00963826
Gmet_0091	lipid A biosynthesis acyltransferase	lpxL	Cell envelope	Lipopolysaccharide biosynthesis	1	no	no	1.80818	0.00236605
Gmet_2945	Tetratricopeptide-like helical		Unknown function		0	no	no	1.80209	0.021912
Gmet_2292	GMP synthase (glutamine-hydrolyzing) (EC 6.3.5.2)	guaA	Purines, pyrimidines, nucleosides, and nucleotides	Purine ribonucleotide biosynthesis	0	no	no	1.80139	0.00311332
Gmet_1347	Phosphoesterase, PA-phosphatase related		Unknown function		0	no	no	1.79868	0.00708016
Gmet_1733	O-methyltransferase, family 2		Unknown function		0	no	no	1.79616	0.00415221
Gmet_1777	ATP-dependent DNA helicase RecG (EC 3.6.1.-)	recG	DNA metabolism	DNA replication, recombination, and repair	0	no	no	1.79595	0.010993
Gmet_3229	Thiol-disulfide isomerase or thioredoxin	ahpC	Energy metabolism	Electron transport	0	no	yes	1.7947	0.00371285
Gmet_3015	DUF444 domain lipoprotein		Unknown function		0	PS51257	no	1.7938	0.0522917
Gmet_0992	Cysteine desulfurase	nifS	Biosynthesis of cofactors, prosthetic groups, and carriers	Thiamine	0	no	no	1.79286	0.0105618
Gmet_1665	efflux transporter, RND family, MFP subunit		Transport and binding proteins	Unknown substrate	0	no	no	1.79205	0.0411922
Gmet_0923	D-alpha,beta-D-heptose 1,7-bisphosphate phosphatase (EC 3.1.3.-)	gmhB	Cell envelope	Lipopolysaccharide biosynthesis	0	no	no	1.7919	0.0113297
Gmet_2676	FAD dependent oxidoreductase		Energy metabolism	Electron transport	0	no	no	1.79131	0.00414901
Gmet_2697	two component transcriptional regulator, LytTR family	lytT	Regulatory functions	Small molecule interactions	0	no	no	1.78863	0.0444535
Gmet_3365	type II secretion system protein E (GspE)	gspE	Protein fate	Protein and peptide secretion and trafficking	0	no	no	1.78777	0.00259081
Gmet_3127	Multidrug efflux transporter		Transport and binding proteins	Unknown substrate	11	no	no	1.78438	0.010054
Gmet_0393	Colicin V production protein	cvpA	Cellular processes	Toxin production and resistance	4	no	no	1.7828	0.00190232
Gmet_3366	General secretion pathway protein F	gspF	Protein fate	Protein and peptide secretion and trafficking	4	no	no	1.7811	0.00235703
Gmet_0829	Domain of unknown function DUF4388 (Pfam PF14332)		Unknown function		0	no	no	1.78103	0.003966
Gmet_0119	Hydrogenase maturation protein HypF	hypF	Protein fate	Protein modification and repair	0	no	no	1.78031	0.00323186
Gmet_1308	Pyruvate:ferredoxin oxidoreductase	korB	Energy metabolism	Glycolysis/Gluconeogenesis	0	no	no	1.77966	0.0212266
Gmet_0745	Holliday junction DNA helicase subunit RuvA	ruvA	DNA metabolism	DNA replication, recombination, and repair	0	no	no	1.77954	0.0188501
Gmet_0417	cell division protein FtsZ	ftsZ	Cellular processes	Cell division	0	no	no	1.77594	0.0158596
Gmet_2822	1-deoxy-D-xylulose-5-phosphate synthase (EC 2.2.1.7)	dxs2	Biosynthesis of cofactors, prosthetic groups, and carriers	Thiamine	0	no	no	1.77544	0.0111962
Gmet_0269	Protein of unknown function DUF3124 (Pfam PF11322)		Unknown function		1	no	no	1.77365	0.0129993
Gmet_0597	magnesium-protoporphyrin IX monomethyl ester anaerobic oxidative cyclase	bchE	Biosynthesis of cofactors, prosthetic groups, and carriers	Porphyrin	0	no	no	1.77334	0.00887448
Gmet_0540	Hypothetical protein		Hypothetical proteins		0	no	no	1.7701	0.0434306
Gmet_3107	Membrane protein of unknown function		Unknown function		1	no	yes	1.77007	0.00362022
Gmet_0925	dTDP-4-dehydrorhamnose 3,5-epimerase	rfbC	Cell envelope	Biosynthesis and degradation of surface polysaccharides and lipopolysaccharides	0	no	no	1.76757	0.00903136
Gmet_0943	Hypothetical protein		Hypothetical proteins		0	no	no	1.7651	0.0174106
Gmet_0884	Methionyl-tRNA formyltransferase		Protein synthesis	tRNA aminoacylation	0	no	no	1.76476	0.0063586
Gmet_3370	IV_pilin_GFxxxE	gspJ	Cell envelope	Surface structures	1	no	no	1.76452	0.0171693
Gmet_1700	Cobalamin B12-binding/Radical SAM		Unknown function		0	no	no	1.76106	0.0399819
Gmet_2642	GAF sensor hybrid histidine kinase (EC 2.7.13.3)		Regulatory functions	Small molecule interactions	2	no	no	1.75715	0.00884495
Gmet_0409	Phospho-N-acetylmuramoyl-pentapeptide-transferase (EC 2.7.8.13)	mraY	Cell envelope	Biosynthesis and degradation of murein sacculus and peptidoglycan	10	no	no	1.75296	0.00404171
Gmet_3437	periplasmic serine protease, Do/DeqQ family	degQ	Protein fate	Protein folding and stabilization	0	no	yes	1.75187	0.00736845
Gmet_2331	Lipopolysaccharide heptosyltransferase I	waaC	Cell envelope	Lipopolysaccharide biosynthesis	0	no	no	1.75002	0.0240774
Gmet_2937	Fumarylacetoacetate (FAA) hydrolase	hpaF	Energy metabolism	Aromatic compounds	0	no	no	1.74951	0.0446403
Gmet_0675	Type III restriction enzyme, res subunit	res	DNA metabolism	DNA replication, recombination, and repair	0	no	no	1.74921	0.0104768
Gmet_0659	Secretion protein HlyD	hlyD	Protein fate	Protein and peptide secretion and trafficking	1	no	no	1.74445	0.0113794
Gmet_1675	Protein of unknown function DUF2844 (Pfam PF115)		Unknown function		0	no	no	1.74405	0.0363763
Gmet_1614	Cation-transport ATPase, E1-E2 family		Energy metabolism	Cations and iron carrying compounds	0	no	no	1.74278	0.0455478
Gmet_0775	OmpA/MotB	ompA	Cell envelope	Surface structures	0	no	yes	1.74152	0.0531296
Gmet_2140	molybdenum cofactor cytidylyltransferase (EC 2.7.7.76)	pcmX	Biosynthesis of cofactors, prosthetic groups, and carriers	Molybdopterin	0	no	no	1.74135	0.0491995
Gmet_2547	Autotransporter beta-domain		Unknown function		0	no	yes	1.7408	0.00356884
Gmet_0133	polyphosphate kinase	ppk	Central intermediary metabolism	Phosphorus compounds	0	no	no	1.73945	0.0136351
Gmet_2477	tryptophan synthase, alpha chain (EC 4.2.1.2)	trpA	Amino acid biosynthesis	Aromatic amino acid family	0	no	no	1.73912	0.0134218
Gmet_1088	Cytochrome c, class I, cbb3-type oxidase, 1 heme	cbb3	Energy metabolism	Electron transport	0	PS51257	no	1.73591	0.0123428
Gmet_0729	succinyl-CoA synthetase (ADP-forming) beta subunit (EC 6.2.1.5)	sucC	Energy metabolism	TCA cycle	0	no	no	1.73549	0.0452883
Gmet_2415	Predicted glycoside hydrolase or deacetylase ChbG, UPF249 family		Unknown function		0	no	no	1.73478	0.0125653
Gmet_1605	serine hydroxymethyltransferase (EC 2.1.2.1)	glyA	Energy metabolism	Amino acids and amines	0	no	no	1.73306	0.0137421
Gmet_0342	outer membrane beta-barrel protein	ompA	Cell envelope	Surface structures: porin family	0	no	yes	1.73302	0.0200806
Gmet_3099	Flagellar motor switch FliN	fliN	Cellular processes	Chemotaxis and motility	0	no	no	1.73251	0.0201919
Gmet_0761	4Fe-4S ferredoxin, iron-sulfur binding protein		Energy metabolism	Electron transport	0	no	no	1.73216	0.00362259
Gmet_1998	Cell adhesion related domain found in bacteria		Unknown function		0	PS51257	yes	1.73073	0.00462771
Gmet_2020	AMP-dependent synthetase and ligase		Energy metabolism	Other	0	no	no	1.72749	0.0121931
Gmet_2310	Type II secretory pathway, component ExeA (predicted ATPase)		Protein fate	Protein and peptide secretion and trafficking	0	no	no	1.72734	0.00565708
Gmet_3399	Secreted protein		Unknown function		0	no	yes	1.72495	0.0335582
Gmet_1353	4-hydroxy-3-methylbut-2-en-1-yl diphosphate synthase (EC 1.17.4.3)	ispG	Biosynthesis of cofactors, prosthetic groups, and carriers	Terpenoid backbone biosynthesis	0	no	no	1.72459	0.0171727
Gmet_1964	Tetratricopeptide-like helical		Unknown function		0	no	yes	1.72311	0.00681937
Gmet_1348	Beta-phosphoglucomutase or related phosphatase	pgmB	Energy metabolism	Carbohydrates	0	no	no	1.72301	0.0110967
Gmet_1300	Cysteine desulphurase related, unknown function		Unknown function	Enzymes of unknown specificity	0	no	no	1.72295	0.00363976
Gmet_1259	dihydroxyacid dehydratase (EC 4.2.1.9)	ilvD	Amino acid biosynthesis	Pyruvate family	0	no	no	1.72243	0.00956535
Gmet_0732	aspartate aminotransferase	yhdR	Amino acid biosynthesis	Aspartate family	0	no	no	1.72116	0.0093887
Gmet_3095	Flagellar biosynthesis protein FliR	fliR	Cellular processes	Chemotaxis and motility	6	no	no	1.71947	0.00906998
Gmet_2475	Folylpolyglutamate synthetase	folC	Biosynthesis of cofactors, prosthetic groups, and carriers	Folic acid	0	no	no	1.71744	0.00297861
Gmet_1663	Predicted arabinose efflux permease, MFS family		Transport and binding proteins	Sugars	0	no	no	1.71683	0.0156656
Gmet_0051	P-loop containing nucleoside triphosphate hydrolase		Unknown function		0	no	no	1.71632	0.00591982
Gmet_2476	acetyl-CoA carboxylase carboxyltransferase subunit alpha	accD	Fatty acid and phospholipid metabolism	Biosynthesis	0	no	no	1.71477	0.00382259
Gmet_3211	response regulator receiver domain protein (CheY-like)	cheY44H	Cellular processes	Chemotaxis and Motility	0	no	no	1.71437	0.0285314
Gmet_0980	Predicted regulator of Ras-like GTPase activity, Roadblock/LC7/MglB family		Regulatory functions	Signal transduction	0	no	no	1.71253	0.0116799
Gmet_2078	Aminotransferase, class I/classII (Pfam PF155)		Energy metabolism	Amino acids and amines	0	no	no	1.71241	0.0142617
Gmet_2391	4-alpha-glucanotransferase (EC 2.4.1.25)	malQ	Energy metabolism	Biosynthesis and degradation of polysaccharides	0	no	no	1.7106	0.0162194
Gmet_0489	Heat shock protein DnaJ, N-terminal	dnaJ	Protein fate	Protein folding and stabilization	0	no	no	1.70525	0.0115536
Gmet_3541	OmpA/MotB	ompA	Cell envelope	Surface structures	0	PS51257	yes	1.7038	0.00642961
Gmet_3210	CheC, inhibitor of MCP methylation	cheC44H	Cellular processes	Chemotaxis and Motility	0	no	no	1.70267	0.0245942
Gmet_1085	TusA-related sulfurtransferase	tusA	Protein fate	Protein modification and repair	0	no	no	1.70171	0.00627066
Gmet_2544	Peptidase S16, ATP-dependent protease La	lon-1	Protein fate	Degradation of proteins, peptides, and glycopeptides	0	no	no	1.69957	0.0292875
Gmet_2289	Aldehyde ferredoxin oxidoreductase		Energy metabolism	Pentose phosphate pathway	0	no	no	1.69722	0.0175598
Gmet_1089	sodium/proton antiporter, NhaA family (TC 2.A.33.1.1)	nhaA	Transport and binding proteins	Cations and iron carrying compounds	0	no	no	1.6966	0.0272363
Gmet_0206	argininosuccinate synthase (EC 6.3.4.5)	argG	Amino acid biosynthesis	Glutamate family	0	no	no	1.69587	0.00824365
Gmet_2910	phosphomethylpyrimidine synthase	thiC	Biosynthesis of cofactors, prosthetic groups, and carriers	Thiamine	0	no	no	1.69336	0.0119344
Gmet_2545	ATPase components of ABC transporters with duplicated ATPase domains		Transport and binding proteins	Unknown substrate	0	no	no	1.69269	0.0209752
Gmet_3173	phosphoserine aminotransferase		Amino acid biosynthesis	Serine family	0	no	no	1.69097	0.0308604
Gmet_0151	Thioredoxin	trxC	Energy metabolism	Electron transport	0	no	no	1.68481	0.0516896
Gmet_3011	6-phosphogluconate dehydrogenase, NAD-binding	garR	Energy metabolism	Biosynthesis and degradation of polysaccharides	0	no	no	1.68478	0.0100913
Gmet_0722	4-hydroxy-3-methylbut-2-en-1-yl diphosphate synthase (EC 1.17.4.3)	ispG	Biosynthesis of cofactors, prosthetic groups, and carriers	Terpenoid backbone biosynthesis	0	no	no	1.68086	0.0214118
Gmet_2482	tryptophan synthase, beta chain (EC 4.2.1.2)	trpB	Amino acid biosynthesis	Aromatic amino acid family	0	no	no	1.68011	0.00491213
Gmet_0434	flagellar P-ring protein precursor	flgI	Cellular processes	Chemotaxis and Motility	0	no	no	1.67931	0.00941132
Gmet_2378	D-3-phosphoglycerate dehydrogenase (EC 1.1.1.95)	serA	Amino acid biosynthesis	Serine family	0	no	no	1.67566	0.010334
Gmet_1690	Radical SAM superfamily enzyme YgiQ, UPF313 family		Unknown function		0	no	no	1.6749	0.0151815
Gmet_0785	Outer membrane efflux protein	tolC	Transport and binding proteins	outer membrane efflux	0	no	yes	1.67405	0.0062696
Gmet_0938	6-phosphofructokinase (EC 2.7.1.11)	pfkA	Energy metabolism	Glycolysis/gluconeogenesis	0	no	no	1.67403	0.00668793
Gmet_0710	Nitrilase/cyanide hydratase and apolipoprotein N-acyltransferase	aguB	Energy metabolism	Arginine and proline metabolism	0	no	no	1.67283	0.0131618
Gmet_0301	cyclic pyranopterin monophosphate synthase subunit MoaA (EC 4.1.99.18)	moaA-1	Biosynthesis of cofactors, prosthetic groups, and carriers	Molybdopterin	0	no	no	1.66961	0.0120809
Gmet_0071	Glutamate-ammonia ligase adenylyltransferase	glnE	Protein fate	Protein modification and repair	0	no	no	1.66568	0.0130601
Gmet_0590	Carboxypeptidase-like, regulatory domain		Protein fate	Degradation of proteins, peptides, and glycopeptides	0	no	no	1.66459	0.0363961
Gmet_2002	EpsI family protein	epsI	Transport and binding proteins	Unknown substrate	0	no	yes	1.66259	0.0172186
Gmet_2710	CheA signal transduction histidine kinase	cheA	Cellular processes	Chemotaxis and motility	0	no	no	1.66253	0.0223778
Gmet_0658	ABC-type multidrug transport system, ATPase component	ybhF-N1	Transport and binding proteins	Unknown substrate	0	no	no	1.66189	0.0526468
Gmet_2571	protein of unknown function DUF815		Unknown function		0	no	no	1.6592	0.0352462
Gmet_2304	response regulator receiver (CheY-like) modulated CheB methylesterase	cheB2	Cellular processes	Chemotaxis and Motility	0	no	no	1.65431	0.00953451
Gmet_2728	NAD-dependent DNA ligase C4-type	ligA	DNA metabolism	DNA replication, recombination, and repair	0	no	no	1.65414	0.00861681
Gmet_1302	Predicted ribonuclease YlaK, contains NYN-type RNase and PhoH-family		Unknown function		0	no	no	1.65307	0.0166442
Gmet_0604	aspartate semialdehyde dehydrogenase (EC 1.2.1.11)	asd	Amino acid biosynthesis	Aspartate family	0	no	no	1.65301	0.00694212
Gmet_1993	putative PEP-CTERM system histidine kinase	prsK	Protein fate	Protein and peptide secretion and trafficking	10	no	no	1.65128	0.0170745
Gmet_1278	D-arabinose 5-phosphate isomerase GutQ	gutQ	Cell envelope	Lipopolysaccharide biosynthesis	0	no	no	1.65039	0.0419111
Gmet_3225	Peptidoglycan-binding LysM	lysM	Cell envelope	Biosynthesis and degradation of murein sacculus and peptidoglycan	0	no	yes	1.65011	0.0270195
Gmet_3328	Glyoxalase-like domain (Pfam PF12681)		Unknown function		0	no	no	1.64891	0.0409724
Gmet_0777	PAS/PAC sensor signal transduction histidine kinase (EC 2.7.13.3)		Regulatory functions	Small molecule interactions	4	no	no	1.64587	0.0165608
Gmet_0502	Uncharacterized membrane protein DedA, SNARE-associated domain	dedA	Unknown function		4	no	no	1.64346	0.00606589
Gmet_0607	SSU ribosomal protein S9P	rpsI	Protein synthesis	Ribosomal proteins: synthesis and modification	0	no	no	1.64183	0.0418124
Gmet_0902	carboxynorspermidine dehydrogenase		Energy metabolism	Lysine degradation	0	no	no	1.64136	0.0440882
Gmet_1967	PelD GGDEF domain		Unknown function		3	no	no	1.64078	0.0131612
Gmet_0981	3-dehydroquinate dehydratase (EC 4.2.1.1)	aroQ	Amino acid biosynthesis	Aromatic amino acid family	0	no	no	1.63994	0.0295586
Gmet_0136	[LSU ribosomal protein L11P]-lysine N-methyltransferase (EC 2.1.1.-)		Protein synthesis	Ribosomal proteins: synthesis and modification	0	no	no	1.63561	0.0328515
Gmet_0618	LSU ribosomal protein L12P	rplL	Protein synthesis	Ribosomal proteins: synthesis and modification	0	no	no	1.63531	0.00562267
Gmet_2328	Uncharacterized conserved protein YicC, UPF71 family	yicC	Unknown function		0	no	no	1.63424	0.013418
Gmet_3553	Formylmethionine deformylase	def	Protein fate	Protein modification and repair	0	no	no	1.63423	0.021164
Gmet_0022	hypothetical protein		Hypothetical protein		0	no	no	1.63227	0.0292787
Gmet_2286	anti-sigma-28 factor, FlgM family	flgM	Cellular processes	Chemotaxis and motility	0	no	no	1.62923	0.02192
Gmet_0245	Radical SAM		Unknown function		0	no	no	1.62712	0.0474859
Gmet_2772	Copper-translocating P-type ATPase:Heavy metal translocating P-type ATPase	copA	Transport and binding proteins	Cations and iron carrying compounds	6	no	no	1.6259	0.0108173
Gmet_1988	nicotinate-nucleotide pyrophosphorylase [carboxylating] (EC 2.4.2.19)	nadC	Biosynthesis of cofactors, prosthetic groups, and carriers	Pyridine nucleotides	0	no	no	1.62323	0.00875403
Gmet_0163	NADH dehydrogenase subunit I (EC 1.6.5.3)	nuoI	Energy metabolism	Electron transport	0	no	no	1.61704	0.0196338
Gmet_3422	DNA polymerase III, tau subunit (EC 2.7.7.7)	dnaX	DNA metabolism	DNA replication, recombination, and repair	0	no	no	1.61615	0.0111789
Gmet_0302	Uncharacterized conserved protein YiiM, contains MOSC domain		Unknown function		0	no	no	1.61571	0.0476676
Gmet_2683	Sugar or nucleoside kinase, ribokinase family	pfkB	Energy metabolism	Sugars	0	no	no	1.61554	0.0273669
Gmet_1727	Oxidoreductase, aldo/keto reductase family		Energy metabolism	Electron transport	0	no	no	1.61455	0.0276259
Gmet_2557	5S ribosomal subunit-associated GTPase HflX	hflX	Protein synthesis	Ribosomal proteins: synthesis and modification	0	no	no	1.61275	0.0194223
Gmet_3182	Poly(A) polymerase, PcnB	pcnB	Transcription	Degradation of RNA	0	no	no	1.61229	0.00954236
Gmet_3363	type II secretion system protein C	gspC	Protein fate	Protein and peptide secretion and trafficking	1	no	no	1.60793	0.0226117
Gmet_1414	LSU ribosomal protein L2P	rplT	Protein synthesis	Ribosomal proteins: synthesis and modification	0	no	no	1.6053	0.00615082
Gmet_3515	Hypothetical protein		Hypothetical proteins		0	no	no	1.6021	0.0509489
Gmet_0376	transcription termination factor Rho	rho	Transcription	Transcription factors	0	no	no	1.59686	0.00965478
Gmet_2578	Protein of unknown function DUF2784 (Pfam PF1861)		Unknown function		3	no	no	1.59661	0.0288477
Gmet_1102	SSU ribosomal protein S1P	rpsA	Protein synthesis	Ribosomal proteins: synthesis and modification	0	no	no	1.59535	0.0167695
Gmet_0595	Acyl-protein synthetase, LuxE	LuxE	Unknown function		0	no	no	1.59317	0.0337099
Gmet_2566	Unknown protein		Unknown function		0	no	no	1.59264	0.0127561
Gmet_0024	3-deoxy-D-arabinoheptulosonate-7-phosphate synthase (EC 2.5.1.54)	aroF	Amino acid biosynthesis	Aromatic amino acid family	0	no	no	1.588	0.0101118
Gmet_2556	peptidoglycan-binding LysM:lytic transglycosylase, catalytic		Cell envelope	Biosynthesis and degradation of surface polysaccharides and lipopolysaccharides	0	no	yes	1.58675	0.0231914
Gmet_0888	Collagenase-like protease, PrtC family		Protein fate	Degradation of proteins, peptides, and glycopeptides	0	no	no	1.58123	0.0339196
Gmet_3158	two component, sigma54 specific, transcriptional regulator, Fis family		Regulatory functions	DNA interactions	0	no	no	1.58069	0.0222106
Gmet_3176	Galactose-1-phosphate uridyl transferase, class I	galT	Energy metabolism	Sugars	0	no	no	1.57588	0.0240324
Gmet_1822	Branched-chain amino acid ABC-type transport system, permease	livH	Transport and binding proteins	Amino acids and amines	7	no	no	1.57513	0.0538584
Gmet_0971	Type IV pilus assembly protein PilM	pilM	Cell envelope	Surface structures	0	no	no	1.57437	0.0288148
Gmet_1941	phosphoribosylformylglycinamidine synthase subunit II (EC 6.3.5.3)	purL	Purines, pyrimidines, nucleosides, and nucleotides	Purine ribonucleotide biosynthesis	0	no	no	1.57205	0.0139165
Gmet_3104	flagellar operon protein		Cellular processes	Chemotaxis and Motility	0	no	no	1.57189	0.0386087
Gmet_3243	Beta-lactamase-like:Flavodoxin/nitric oxide synthase	roo	Energy metabolism	Electron transport	0	no	no	1.57158	0.0314594
Gmet_2812	Sugar or nucleoside kinase, ribokinase family	rbsK	Energy metabolism	Pentose phosphate pathway	0	no	no	1.56711	0.0227062
Gmet_3390	dehypoxanthinylfutalosine cyclase, putative	mqnC-1	Biosynthesis of cofactors, prosthetic groups, and carriers	Menaquinone and ubiquinone	0	no	no	1.56605	0.0255934
Gmet_1354	prolyl-tRNA synthetase (EC 6.1.1.15)	proS	Protein synthesis	tRNA aminoacylation	0	no	no	1.56439	0.0167439
Gmet_2817	HD domain (Pfam PF1966)		Unknown function		0	no	no	1.56253	0.028753
Gmet_0209	argininosuccinate lyase (EC 4.3.2.1)	argH	Amino acid biosynthesis	Glutamate family	0	no	no	1.56124	0.01479
Gmet_2542	ABC transporter-related protein		Transport and binding proteins	Phospholipid transport	0	no	no	1.55702	0.0375837
Gmet_1341	PF1452 Capsule assembly protein Wzi	wzi	Cell envelope	Capsule assembly	0	no	no	1.55586	0.0161892
Gmet_2828	methyl-accepting chemotaxis sensory transducer	mcp4H-13	Cellular processes	Chemotaxis and Motility	2	no	no	1.55558	0.0372461
Gmet_1760	16S rRNA (guanine(966)-N(2))-methyltransferase RsmD	rsmD	Protein synthesis	tRNA and rRNA base modification	0	no	no	1.55476	0.0527627
Gmet_2872	signal recognition particle subunit FFH/SRP54 (srp54)	ffh	Protein fate	Protein and peptide secretion and trafficking	0	no	no	1.55328	0.0198951
Gmet_0263	3-oxoadipate enol-lactonase (EC 3.1.1.24)		Energy metabolism	TCA cycle	0	no	no	1.54956	0.0527302
Gmet_3024	Leucyl aminopeptidase (aminopeptidase T)		Protein fate	Degradation of proteins, peptides, and glycopeptides	0	no	no	1.54905	0.0449231
Gmet_0351	Isoleucyl-tRNA synthetase (EC 6.1.1.5)	ileS	Protein synthesis	tRNA aminoacylation	0	no	no	1.54565	0.0313949
Gmet_2360	lysyl-tRNA synthetase, class II (EC 6.1.1.6)	lysS	Protein synthesis	tRNA aminoacylation	0	no	no	1.54507	0.0210507
Gmet_2367	Apolipoprotein N-acyltransferase	lnt	Protein fate	Protein modification and repair	7	no	no	1.53976	0.0126854
Gmet_1260	acetolactate synthase, large subunit (EC 2.2.1.6)	ilvB	Amino acid biosynthesis	Pyruvate family	0	no	no	1.53942	0.0310847
Gmet_0828	c-type cytochrome family protein, 5 hemes		Energy metabolism	Electron transport	0	PS51257	yes	1.539	0.0175247
Gmet_0029	chaperonin GroEL	groL	Protein fate	Protein folding and stabilization	0	no	no	1.5376	0.0327056
Gmet_0358	MATE efflux family protein	matE	Transport and binding proteins	Other	12	no	no	1.53565	0.0410289
Gmet_0114	PilZ domain protein	pilZ	Cell envelope	Surface structures	0	no	no	1.5356	0.0349602
Gmet_1997	hypothetical protein		hypothetical protein		0	no	yes	1.53449	0.0334413
Gmet_2425	diguanylate cyclase (GGDEF domain)		Regulatory functions	Small molecule interactions	0	no	no	1.53409	0.0133497
Gmet_2550	AspT/YidE/YbjL antiporter duplication domain		Transport and binding proteins	Unknown substrate	11	no	no	1.52794	0.0267421
Gmet_1386	3'-5' exoribonuclease, VacB and RNase II:Ribonuclease R	rnr	Transcription	Degradation of RNA	0	no	no	1.52698	0.0227685
Gmet_0734	Tfp pilus assembly protein PilV	pilV	Cell envelope	Surface structures	1	no	no	1.51977	0.0489841
Gmet_0914	Membrane protein of unknown function		Unkown function		1	no	yes	1.5192	0.0346002
Gmet_3164	transcriptional regulator, XRE family		Regulatory functions	DNA interactions	1	no	no	1.51722	0.0543131
Gmet_1883	NAD(P)H-hydrate epimerase	nnr	Biosynthesis of cofactors, prosthetic groups, and carriers	NADH repair	0	no	no	1.51722	0.0137613
Gmet_0105	Hypothetical protein		Hypothetical proteins		0	no	no	1.51572	0.0426568
Gmet_0895	septum formation protein Maf	maf	Cellular processes	Cell division	0	no	no	1.51475	0.0437493
Gmet_2406	ABC-type transport system, involved in lipoprotein release, permease component	ftsX	Transport and binding proteins	lipoproteins	4	no	no	1.51226	0.0281465
Gmet_1831	Secreted protein		Unknown function		0	no	yes	1.50402	0.0549356
Gmet_1739	Acetoin utilization deacetylase AcuC or a related deacetylase	acuC	Energy metabolism	acetoin utilization	0	no	no	1.50221	0.0213525
Gmet_2345	Lipopolysaccharide heptosyltransferase II	rfaQ	Cell envelope	Lipopolysaccharide biosynthesis	0	no	no	1.501	0.03858

## Sheet: up MB MAvsMB
Supplementary Table S2B. Genes that were more significantly expressed in G. metallireducens cells in co-cultures grown with M. barkeri than with M. acetivorans
Locus ID	Annotation	gene abr	Main role	Sub role	# transmembrane helices	evidence of surface protein	signal peptide?	fold change	PValue
Gmet_1330	EpsG-like protein		Unknown function		0	no	no	1499.54	9.79754e-10
Gmet_1059	formate dehydrogenase alpha subunit (EC 1.2.1.2)	fdnG	Energy metabolism	Anaerobic	0	no	no	442.749	1.73783e-09
Gmet_1327	Glycosyltransferase involved in cell wall bisynthesis		Cell envelope	Biosynthesis and degradation of surface polysaccharides and lipopolysaccharides	0	no	no	140.295	2.86794e-05
Gmet_2487	P-loop containing nucleoside triphosphate hydrolase		Unknown function		0	no	no	123.609	2.95301e-07
Gmet_1060	formate dehydrogenase beta subunit (EC 1.2.1.2)	fdnH	Energy metabolism	Anaerobic	0	no	no	100.21	1.17547e-08
Gmet_1331	UDP-Glycosyltransferase/glycogen phosphorylase		Cell envelope	Biosynthesis and degradation of surface polysaccharides and lipopolysaccharides	0	no	no	76.2552	2.6132e-06
Gmet_2334	Lipopolysaccharide biosynthesis protein, LPS:glycosyltransferase		Cell envelope	Biosynthesis and degradation of surface polysaccharides and lipopolysaccharides	0	no	no	68.8791	5.58445e-06
Gmet_0056	CopG-like DNA-binding protein	copG	Regulatory functions	DNA interactions	0	no	no	64.2183	9.41271e-09
Gmet_1063	Sec-independent protein translocase TatA	tatA	Protein fate	Protein and peptide secretion and trafficking	0	no	no	61.864	2.39924e-08
Gmet_1332	Glycosyl transferase, family 1 (Pfam PF534)		Cell envelope	Biosynthesis and degradation of surface polysaccharides and lipopolysaccharides	0	no	no	53.2488	0.000137223
Gmet_1565	Secreted protein		Unknown function		0	no	yes	49.6968	1.15312e-06
Gmet_2335	Methyltransferase FkbM	fkbM	Unknown function		0	no	no	48.5153	2.38789e-05
Gmet_1498	Glycosyl transferase, group 1		Cell envelope	Biosynthesis and degradation of surface polysaccharides and lipopolysaccharides	0	no	no	34.4518	5.23206e-05
Gmet_2055	Transcriptional regulator containing PAS, AAA-type ATPase, and DNA-binding Fis domains		Regulatory functions	DNA interactions	0	no	no	33.0027	2.16265e-07
Gmet_2086	tungsten-dependent benzoyl-CoA reductase subunit bamC	bamC	Energy metabolism	Aromatic compounds	0	no	no	30.2565	0.00981
Gmet_1557	hypothetical protein		Hypothetical proteins		0	no	no	28.5554	0.00979784
Gmet_3286	transcriptional regulator, IclR family	lclR	Regulatory functions	DNA interactions	0	no	no	28.189	0.0057436
Gmet_2885	Glycosyl transferase, family 2 (Pfam PF535)		Cell envelope	Biosynthesis and degradation of surface polysaccharides and lipopolysaccharides	0	no	no	25.3615	0.000105104
Gmet_1062	Formate dehydrogenase, subunit FdhD	fdhD	Energy metabolism	Anaerobic	0	no	no	25.1685	1.31327e-07
Gmet_1521	L-carnitine dehydratase/bile acid-inducible protein F	bbsE	Energy metabolism	Toluene degradation	0	no	no	25.079	0.00535194
Gmet_2755	hypothetical protein		hypothetical protein		1	no	no	23.6938	0.000160619
Gmet_0082	Adenylate cyclase, class 3		Regulatory functions	Signal transduction	0	no	no	22.3938	0.000594269
Gmet_1329	Glycosyl transferase, family 8 (Pfam PF151)		Cell envelope	Biosynthesis and degradation of surface polysaccharides and lipopolysaccharides	0	no	no	22.2492	0.000272125
Gmet_2540	ATP-binding region, ATPase-like		Unknown function		0	no	no	21.4852	5.13138e-05
Gmet_0324	hypothetical protein		Hypothetical proteins		0	no	no	21.3918	0.000116657
Gmet_A3566	hypothetical protein		hypothetical protein		0	no	no	20.5271	7.61521e-05
Gmet_2123	c-type cytochrome oxidase like, 1 heme	cbb3	Energy metabolism	Electron transport	1	no	yes	20.0363	0.00811856
Gmet_1406	ABC-type polysaccharide/polyol phosphate export permease		Transport and binding proteins	Lipopolysaccharide transport	0	no	no	19.5135	0.000458923
Gmet_2092	Unknown protein		Unknown function		0	no	no	19.463	0.000457883
Gmet_2801	hypothetical protein		Hypothetical proteins		0	no	no	19.4321	8.83651e-05
Gmet_1001	Membrane protein		Unknown function		1	no	no	19.2288	4.79268e-05
Gmet_1528	benzoylsuccinyl-CoA thiolase BbsA subunit [EC:2.3.1.-]	bbsA	Energy metabolism	Toluene degradation	0	no	no	19.2008	0.00190794
Gmet_1490	Polysaccharide biosynthesis protein		Cell envelope	Biosynthesis and degradation of surface polysaccharides and lipopolysaccharides	0	no	no	18.0212	0.00346989
Gmet_2449	hypothetical protein		Hypothetical proteins		0	no	no	17.0586	2.23836e-06
Gmet_2754	Hypothetical protein		Hypothetical proteins		0	no	no	16.9884	0.000579049
Gmet_1334	rhamnosyltransferase [EC:2.4.1.-]	rfbG	Cell envelope	Biosynthesis and degradation of surface polysaccharides and lipopolysaccharides	0	no	no	16.7232	7.78412e-05
Gmet_0628	LSU ribosomal protein L23P	rplW	Protein synthesis	Ribosomal proteins: synthesis and modification	0	no	no	16.2021	3.31916e-05
Gmet_1328	Glycosyl transferase, family 11		Cell envelope	Biosynthesis and degradation of surface polysaccharides and lipopolysaccharides	0	no	no	15.9216	0.000128581
Gmet_1541	pyruvate formate lyase activating enzyme	pflE	Energy metabolism	Pyruvate metabolism	0	no	no	15.2632	0.00143811
Gmet_1481	Secreted protein		Unknown function		0	no	yes	15.2438	0.0214312
Gmet_2149	Surface protein		Unknown function		0	PS51257	yes	15.0129	0.0261138
Gmet_1326	lipopolysaccharide biosynthesis protein		Cell envelope	Biosynthesis and degradation of surface polysaccharides and lipopolysaccharides	0	no	no	14.4838	1.55975e-05
Gmet_0284	Membrane protein of unknown function		Unknown function		1	no	no	13.8579	0.000972826
Gmet_2800	Unknown protein		Unknown function		0	no	no	13.8397	5.46178e-05
Gmet_0635	SSU ribosomal protein S17P	rpsQ	Protein synthesis	Ribosomal proteins: synthesis and modification	0	no	no	13.14	0.000157269
Gmet_3507	Outer membrane efflux protein		Cell envelope	Surface structures	0	no	no	13.0527	0.00539305
Gmet_1456	Peptidylprolyl isomerase, FKBP-type		Protein fate	Protein modification and repair	0	no	yes	12.7618	0.0115885
Gmet_2038	N-acyl amino acid synthase, PEP-CTERM/exosortase system-associated		Cell envelope	Biosynthesis and degradation of surface polysaccharides and lipopolysaccharides	0	no	no	12.316	0.000350916
Gmet_1496	Glycosyl transferase, group 1		Cell envelope	Biosynthesis and degradation of surface polysaccharides and lipopolysaccharides	0	no	no	12.1388	0.00280504
Gmet_1003	hypothetical protein		Hypothetical proteins		0	no	no	11.9823	0.00037049
Gmet_2090	Membrane protein of unknown function		Unknown function		3	no	no	11.9176	0.00165635
Gmet_1494	Unknown protein		Unknown function		0	no	no	11.5335	0.00390258
Gmet_2489	P-loop containing nucleoside triphosphate hydrolase		Unknown function		0	no	no	11.3444	0.000369262
Gmet_1499	UDP-Glycosyltransferase/glycogen phosphorylase		Cell envelope	Biosynthesis and degradation of surface polysaccharides and lipopolysaccharides	0	no	no	11.2391	0.00348653
Gmet_1649	periplasmic chaperone for outer membrane proteins Skp	ompH	Protein fate	Protein folding and stabilization	0	no	yes	11.2114	1.06156e-06
Gmet_2121	cytochrome b6-f complex iron-sulfur subunit [EC:1.1.9.1]	petC	Energy metabolism	Electron transport	0	no	no	11.035	0.0434619
Gmet_3552	Membrane associated protein		Unknown function		0	no	yes	11.0192	8.52058e-07
Gmet_1479	hypothetical protein		hypothetical protein		0	no	no	11.0014	0.00501238
Gmet_2967	Hypothetical protein		Hypothetical proteins		0	no	no	10.9651	3.13537e-05
Gmet_2535	Unknown protein		Unknown function		0	no	no	10.9611	0.000146824
Gmet_1000	Haloacid dehalogenase-like hydrolase		Unknown function		0	no	no	10.9165	0.0002751
Gmet_1786	hypothetical protein		Hypothetical proteins		0	no	no	10.7148	0.00625224
Gmet_1785	Inovirus Gp2 (Pfam PF11726)		Mobile and extrachromosomal element functions	Prophage functions	0	no	no	10.5122	0.00202976
Gmet_1317	protein of unknown function DUF86		Unknown function		0	no	no	10.4945	0.000911926
Gmet_2087	aldehyde ferredoxin oxidoreductase	bamB	Energy metabolism	Electron transport	0	no	no	10.4446	0.0079846
Gmet_1417	Histone-like DNA-binding protein	ihfA-1	DNA metabolism	DNA replication, recombination, and repair	0	no	no	10.3763	1.41577e-05
Gmet_1402	Type II secretion system protein G (Pfam PF8334)		Protein fate	Protein and peptide secretion and trafficking	0	no	no	10.3763	7.54519e-06
Gmet_0644	LSU ribosomal protein L3P	rpmD	Protein synthesis	Ribosomal proteins: synthesis and modification	0	no	no	10.3048	0.00014809
Gmet_2085	Fe-S oxidoreductase		Energy metabolism	Electron transport	0	no	no	10.2443	0.00798389
Gmet_0080	Membrane protein		Unknown function		1	no	yes	10.2311	0.000540811
Gmet_1493	Glycosyl transferase, family 2		Cell envelope	Biosynthesis and degradation of surface polysaccharides and lipopolysaccharides	0	no	no	10.174	0.0261588
Gmet_2119	Transmembrane cytochrome b/b6-like protein	pcmC	Energy metabolism	Electron transport	5	no	no	9.93083	0.0269905
Gmet_0322	Hypothetical protein		Hypothetical proteins		0	no	no	9.88063	0.000434953
Gmet_1497	Glycosyl transferase, family 2		Cell envelope	Biosynthesis and degradation of surface polysaccharides and lipopolysaccharides	0	no	no	9.6498	0.00387375
Gmet_2962	Addiction module killer protein (Pfam PF5973)		Cellular processes	Toxin production and resistance	0	no	no	9.63101	0.000959523
Gmet_2490	Restriction endonuclease type IV, Mrr (Pfam PF4471)		DNA metabolism	DNA replication, recombination, and repair	0	no	no	9.43925	0.000858666
Gmet_1544	Cytochrome c, class II, 1 heme		Energy metabolism	Electron transport	0	no	yes	9.39834	2.96654e-06
Gmet_1409	Hypothetical protein		Hypothetical proteins		0	no	no	9.35593	0.000125018
Gmet_2965	Conserved hypothetical protein		Hypothetical protein		0	no	no	9.35504	0.000772431
Gmet_1028	hypothetical protein		Hypothetical proteins		0	no	no	9.30592	0.0192244
Gmet_1321	hypothetical protein		Hypothetical proteins		0	no	no	9.19065	2.71151e-05
Gmet_2117	hypothetical protein		hypothetical protein		10	no	no	9.16716	0.0172017
Gmet_2782	hypothetical protein		Hypothetical proteins		0	no	no	9.07192	6.25406e-06
Gmet_0307	putative signal-transduction protein with CBS domains		Regulatory functions	Small molecule interactions	0	no	no	9.04114	0.0368043
Gmet_1400	pilA-C	pilA-C	Cell envelope	Surface structures	0	no	yes	8.95061	0.000114176
Gmet_1450	VPLPA-CTERM protein sorting domain		Unknown function		0	no	yes	8.65503	0.0242472
Gmet_3508	Efflux pump, RND family, membrane fusion protein	RND_mfp	Transport and binding proteins	Unknown substrate	1	no	no	8.57275	0.00102032
Gmet_1207	Hypothetical protein		Hypothetical proteins		0	no	no	8.44248	0.000145918
Gmet_0649	LSU ribosomal protein L36P	rpmJ	Protein synthesis	Ribosomal proteins: synthesis and modification	0	no	no	8.43283	0.000396241
Gmet_1702	Domain of unknown function DUF2846 (Pfam PF118)		Unknown function		0	no	no	8.28787	0.000161262
Gmet_1500	Domain of unknown function DUF491 (Pfam PF1332)		Unknown function		0	no	no	8.28783	0.000215278
Gmet_1407	lipopolysaccharide transport system ATP-binding protein		Transport and binding protein	lipopolysaccharide transport	0	no	no	8.28143	0.000133259
Gmet_2966	Hypothetical protein		Hypothetical proteins		0	no	no	8.278	0.000574065
Gmet_2015	Rhodanese-like domain		Central intermediary metabolism	Sulfur metabolism	0	no	no	8.11219	0.00432491
Gmet_2486	DUF4435 domain protein		Unknown function		0	no	no	8.08491	0.000695562
Gmet_0452	S-adenosyl-L-methionine-dependent methyltransferases		Unknown function		0	no	no	7.97428	7.50387e-06
Gmet_1114	Hypothetical protein		Hypothetical proteins		0	no	no	7.79554	0.000356882
Gmet_0634	LSU ribosomal protein L29P	rpmC	Protein synthesis	Ribosomal proteins: synthesis and modification	0	no	no	7.68972	0.000369254
Gmet_1703	Cytochrome c, 7 heme-binding sites		Energy metabolism	Electron transport	0	no	no	7.62939	0.00161912
Gmet_0311	P-loop containing nucleoside triphosphate hydrolase		Unknown function		0	no	no	7.6067	0.00421519
Gmet_2443	hypothetical protein		Hypothetical proteins		0	no	no	7.60613	0.00517115
Gmet_2089	Hypothetical protein		Hypothetical proteins		0	no	no	7.55673	0.000218717
Gmet_1404	Tetratricopeptide-like helical		Unknown function		0	no	no	7.55233	0.000413404
Gmet_0630	SSU ribosomal protein S19P	rpsS	Protein synthesis	Ribosomal proteins: synthesis and modification	0	no	no	7.52834	0.000226273
Gmet_0453	S-adenosyl-L-methionine-dependent methyltransferase		Unknown function		0	no	no	7.50189	3.63373e-06
Gmet_0318	Hypothetical protein		Hypothetical proteins		0	no	no	7.4792	0.00291249
Gmet_1488	GDP-mannose 4,6-dehydratase	gmd	Cell envelope	Biosynthesis and degradation of surface polysaccharides and lipopolysaccharides	0	no	no	7.43255	0.00690924
Gmet_1029	HSP2-like chaperone		Protein fate	Protein folding and stabilization	0	no	no	7.42836	0.000588478
Gmet_1325	dTDP-4-amino-4,6-dideoxygalactose transaminase	fdtB	Cell envelope	Biosynthesis and degradation of surface polysaccharides and lipopolysaccharides	0	no	no	7.3348	2.3917e-05
Gmet_3052	Peptidase S1C, HrtA/DegP2/Q/S		Protein fate	Degradation of proteins, peptides, and glycopeptides	0	no	no	7.32045	0.000214881
Gmet_1976	hypothetical protein		Hypothetical proteins		0	no	no	7.31324	1.62774e-05
Gmet_0640	SSU ribosomal protein S8P	rpsH	Protein synthesis	Ribosomal proteins: synthesis and modification	0	no	no	7.30455	0.000113781
Gmet_1524	short chain enoyl-CoA hydratase	bbsH	Energy metabolism	toluene degradation	0	no	no	7.26205	0.0407138
Gmet_1399	N-terminal methylation pilA-N	pilA-N	Cell envelope	Surface structures	0	no	no	7.10037	1.04919e-06
Gmet_2887	2-polyprenyl-6-hydroxyphenyl methylase / 3-demethylubiquinone-9 3-methyltransferase (EC:2.1.1.222 2.1.1.64)	ubiG	Biosynthesis of cofactors, prosthetic groups, and carriers	ubiquinone and other terpenoid backbone	0	no	no	7.00143	3.89872e-05
Gmet_2122	Transmembranecytochrome c, class I, 4 hemes	pcmF	Energy metabolism	Electron transport	1	no	no	6.85142	0.0406102
Gmet_1546	Secreted protein		Unknown function		0	no	yes	6.84137	2.67537e-05
Gmet_2589	hypothetical protein		hypothetical protein		2	no	no	6.83295	0.00847491
Gmet_1320	DNA polymerase, beta-like region		DNA mteabolism	DNA replication, recombination, and repair	0	no	no	6.71239	0.00109631
Gmet_0637	LSU ribosomal protein L24P	rplX	Protein synthesis	Ribosomal proteins: synthesis and modification	0	no	no	6.70742	0.000450084
Gmet_2100	pyruvate, water dikinase	ppsA	Energy metabolism	Pyruvate metabolism	0	no	no	6.68144	0.0142332
Gmet_3347	NADH dehydrogenase subunit I (EC 1.6.5.3)	nuoI2	Energy metabolism	Electron transport	0	no	no	6.52661	0.000273387
Gmet_1950	Hypothetical protein		Hypothetical proteins		0	no	no	6.52108	0.0133598
Gmet_1539	Formate C-acetyltransferase glycine radical:Pyruvate formate-lyase, PFL	bssA-1	Energy metabolism	Aromatics degradation	0	no	no	6.47368	0.00188143
Gmet_0314	Addiction module killer protein (Pfam PF5973)		Cellular processes	Toxin production and resistance	0	no	no	6.4723	7.3122e-05
Gmet_1322	YcfA-like		Unknown function		0	no	no	6.43673	8.5224e-06
Gmet_A3576	hypothetical protein		Unknown function		0	no	no	6.43465	0.00151779
Gmet_2128	butyrate kinase (EC 2.7.2.7)	buk	Energy metabolism	Fermentation	0	no	no	6.34893	0.029945
Gmet_0391	SSU ribosomal protein S21P	rpsU	Protein synthesis	Ribosomal proteins: synthesis and modification	0	no	no	6.30605	1.21111e-05
Gmet_1502	UDP-Glycosyltransferase/glycogen phosphorylase		Cell envelope	Biosynthesis and degradation of surface polysaccharides and lipopolysaccharides	0	no	no	6.26541	0.00997863
Gmet_1418	transcriptional regulator, MerR family		Regulatory functions	DNA interactions	0	no	no	6.05222	1.80581e-05
Gmet_2077	Ribosomal protein S18 acetylase RimI and related acetyltransferases		Protein synthesis	Ribosomal proteins: synthesis and modification	0	no	no	6.04045	0.0192937
Gmet_2109	DNA-binding protein Fis	fis	Transcription	Transcription factors	0	no	no	6.02252	0.0173306
Gmet_2162	Secreted protein		Unknown function		0	no	yes	6.01809	0.0502223
Gmet_1492	UDP-Glycosyltransferase/glycogen phosphorylase		Cell envelope	Biosynthesis and degradation of surface polysaccharides and lipopolysachharides	0	no	no	5.94657	0.00943501
Gmet_1401	Unknown protein		Unknown function		0	no	no	5.87709	0.000355428
Gmet_3289	isovaleryl-CoA dehydrogenase (EC 1.3.99.1)	ivd	Energy metabolism	Amino acids and amines	0	no	no	5.87325	0.0245486
Gmet_1316	nucleotidyltransferase		Unknown function		0	no	no	5.78076	0.000884326
Gmet_2648	RmlC-like cupin domain		Unknown function		0	no	no	5.73782	0.0038081
Gmet_2646	Alkylhydroperoxidase family enzyme, contains CxxC motif		Cellular processes	Oxidative stress	0	no	no	5.73319	0.00817787
Gmet_1722	Methylmalonyl-CoA mutase-like		Energy metabolism	Propanoate metabolism	0	no	no	5.71617	0.020484
Gmet_2536	Hypothetical protein		Hypothetical proteins		0	no	no	5.70339	0.000713904
Gmet_3450	transcriptional regulator, MarR family	marR	Regulatory functions	DNA interactions	0	no	no	5.70149	8.22575e-05
Gmet_1408	UDP-Glycosyltransferase/glycogen phosphorylase		Cell envelope	Biosynthesis and degradation of surface polysaccharides and lipopolysaccharides	0	no	no	5.66754	0.000434749
Gmet_2012	Polysaccharide biosynthesis protein		Cell envelope	Biosynthesis and degradation of surface polysaccharides and lipopolysaccharides	12	no	no	5.6645	0.00408628
Gmet_2083	tungsten-dependent benzoyl-CoA reductase-related protein bamF	bamF	Energy metabolism	Aromatic compounds	0	no	no	5.60811	0.0247025
Gmet_2996	Porin		Cell envelope	Surface structures	1	no	no	5.5355	0.00158064
Gmet_2148	Putative porin protein		Cell envelope	Porins	0	no	yes	5.52625	0.0273694
Gmet_1846	cytochrome c3, 2 hemes	ppcE	Energy metabolism	Electron transport	0	no	yes	5.5243	0.000328359
Gmet_2042	PEP-CTERM protein-sorting domain		Cell envelope	Surface structures	2	no	yes	5.48797	0.00319854
Gmet_0237	cold-shock DNA-binding protein family		Unknown function		0	no	no	5.48782	6.60168e-05
Gmet_1656	Ribbon-helix-helix		Regulatory functions	DNA interactions	0	no	no	5.48717	2.60495e-06
Gmet_0690	Undecaprenyl-diphosphatase (EC 3.6.1.27)	bcrC	Cell envelope	Biosynthesis and degradation of murein sacculus and peptidoglycan	3	no	no	5.47616	0.0446359
Gmet_1025	Membrane protein of unknown function		Unknown function		1	no	no	5.4722	0.000838021
Gmet_1505	Glycosyl transferase, family 4		Cell envelope	Biosynthesis and degradation of surface polysaccharides and lipopolysaccharides	0	no	no	5.42144	0.0353504
Gmet_0234	Glycine-zipper-containing OmpA-like membrane domain (Pfam PF13436)		Cell envelope	Surface structures	1	no	yes	5.41444	0.00141129
Gmet_2886	S-adenosyl-L-methionine-dependent methyltransferase		Unknown function		0	no	no	5.41402	0.000237782
Gmet_2075	Glutaryl-CoA dehydrogenase (ETF)	gcdH	Energy metabolism	Fatty acid degradation	0	no	no	5.41264	0.0321704
Gmet_1887	YbbR-like (Pfam PF7949)		Unknown function		0	no	no	5.40571	2.93851e-06
Gmet_0621	SSU ribosomal protein S12P	rpsL	Protein synthesis	Ribosomal proteins: synthesis and modification	0	no	no	5.34898	0.000130858
Gmet_1226	Domain of unknown function DUF4124 (Pfam PF13511)		Unknown function		0	no	yes	5.3434	1.85034e-05
Gmet_1808	hypothetical protein		Hypothetical proteins		0	no	no	5.33338	8.55438e-05
Gmet_0447	TPR repeat protein		Unknown function		0	no	no	5.31747	4.51957e-06
Gmet_1318	hypothetical protein		Hypothetical proteins		0	no	no	5.30663	5.72784e-05
Gmet_1573	cob(I)yrinic acid a,c-diamide adenosyltransferase (EC 2.5.1.17)	cobA	Biosynthesis of cofactors, prosthetic groups, and carriers	Heme, porphyrin, and cobalamin	0	no	no	5.27087	2.61972e-05
Gmet_1895	Winged helix-turn-helix transcriptional regulator, MarR family	marR	Regulatory functions	DNA interactions	0	no	no	5.25816	0.00465676
Gmet_0405	Cell division protein, FtsL -like	ftsL	Cellular processes	Cell division	1	no	no	5.24772	1.33794e-05
Gmet_1403	ABC transporter-related protein		Transport and binding proteins	Unknown substrate	0	no	no	5.24569	0.00010343
Gmet_1495	UDP-Glycosyltransferase/glycogen phosphorylase		Cell envelope	Biosynthesis and degradation of surface polysaccharides and lipopolysaccharides	0	no	no	5.23439	0.0183492
Gmet_2799	Hypothetical protein		Hypothetical proteins		0	no	no	5.21954	0.00042009
Gmet_2590	Protein of unknown function DUF441 (Pfam PF14366)		Unknown function		1	PS51257	yes	5.20608	0.000712898
Gmet_3285	sigma54 specific transcriptional regulator with PAS sensor, Fis family		Regulatory functions	Small molecule interactions	0	no	no	5.17146	0.000244108
Gmet_1421	RNA polymerase, sigma 38 subunit, RpoS	rpoS	Transcription	DNA-directed RNA polymerase	0	no	no	5.14703	1.9629e-05
Gmet_0748	PEP-CTERM protein-sorting domain		Cell envelope	Surface structures	1	no	yes	5.11743	5.95339e-05
Gmet_2011	S-adenosyl-L-methionine-dependent methyltransferase		Unknown function		0	no	no	5.11105	0.000815286
Gmet_0214	hypothetical protein		Hypothetical proteins		0	no	no	5.08672	9.15526e-06
Gmet_3255	Membrane associated protein		Unknown function		1	no	yes	5.08572	8.39712e-05
Gmet_1801	CGCAxxGCC motif (Pfam PF9719)		Unknown function		0	no	no	5.05599	0.000351582
Gmet_3379	Rare lipoprotein A	rlpA	Cell envelope	Other	0	no	yes	5.00159	0.000193864
Gmet_0638	LSU ribosomal protein L5P	rplE	Protein synthesis	Ribosomal proteins: synthesis and modification	0	no	no	4.98147	0.00227878
Gmet_2602	hypothetical protein		Hypothetical proteins		0	no	no	4.96619	1.72238e-05
Gmet_1853	Peptidase S41A, C-terminal protease	ctpA-2	Protein fate	Degradation of proteins, peptides, and glycopeptides	1	no	yes	4.93521	3.79978e-05
Gmet_1324	WxcM-like protein		Unknown function		0	no	no	4.93025	8.55913e-05
Gmet_3501	Membrane protein of unknown function		Unknown function		2	no	yes	4.92079	1.67302e-06
Gmet_3355	NADH dehydrogenase subunit A (EC 1.6.5.3)	nuoA2	Energy metabolism	Electron transport	3	no	no	4.90544	0.000133651
Gmet_1869	NHL repeat protein		Unknown function		1	PS51257	no	4.88791	7.63785e-06
Gmet_1908	Bacterioferritin		Transport and binding proteins	Cations and iron carrying compounds	0	no	no	4.8307	0.000751488
Gmet_2099	DNA-binding protein Fis	fis	Transcription	Transcription factors	0	no	no	4.80387	0.00142126
Gmet_0285	Peptidoglycan binding-like		Cell envelope	Biosynthesis and degradation of murein sacculus and peptidoglycan	0	no	no	4.79057	0.00728317
Gmet_0166	hyperosmotically inducible protein	osmY	Cellular processes	Osmotic stress	0	PS51257	yes	4.76762	5.167e-05
Gmet_0622	SSU ribosomal protein S7P	rpsG	Protein synthesis	Ribosomal proteins: synthesis and modification	0	no	no	4.75665	0.000162574
Gmet_0079	NADH dehydrogenase subunit I (EC 1.6.5.3)	nuoI	Energy metabolism	Electron transport	0	no	no	4.73951	0.0104614
Gmet_1854	Peptidase M23B		Protein fate	Degradation of proteins and peptides	0	no	yes	4.69	1.42215e-05
Gmet_3190	Membrane protein		Unknown function		1	no	no	4.66446	0.00337203
Gmet_1121	transcriptional regulator, GntR family		Regulatory functions	DNA interactions	0	no	no	4.6462	0.00211822
Gmet_2527	Membrane protein		Unknown function		1	no	yes	4.64261	7.66871e-06
Gmet_1433	hypothetical protein		Hypothetical proteins		0	no	no	4.63286	8.00915e-05
Gmet_3051	YozE-like domain		Unknown function		0	no	no	4.62393	0.00207075
Gmet_3280	hypothetical protein		hypothetical protein		0	no	no	4.61138	2.33e-05
Gmet_1646	SsrA-binding protein	smpB	Protein synthesis	Other	0	no	no	4.60547	9.31919e-06
Gmet_1438	Excinuclease ABC, C subunit-like		DNA metabolism	DNA replication, recombination, and repair	0	no	no	4.58434	0.0288784
Gmet_2647	NADPH-dependent FMN reductase		Energy metabolism	Electron transport	0	no	no	4.53995	0.0228306
Gmet_1611	4Fe-4S ferredoxin-type, iron-sulpur binding domain		Energy metabolism	Electron transport	0	no	no	4.53395	5.69361e-06
Gmet_2499	Protein of unknown function DUF416 (Pfam PF13711)		Unknown function		0	no	no	4.52972	0.00322333
Gmet_1253	ribosome recycling factor	frr	Protein synthesis	Translation factors	0	no	no	4.52538	9.89334e-06
Gmet_2346	ncharacterized conserved protein YbaR, Trm112 family		Unknown function		0	no	no	4.51886	4.00136e-05
Gmet_1052	Hypothetical protein		Hypothetical proteins		0	no	no	4.50872	0.000525159
Gmet_1536	von Willebrand factor type A domain		Unknown function		0	no	no	4.50303	0.00359324
Gmet_3345	NADH dehydrogenase subunit K (EC 1.6.5.3)	nuoK2	Energy metabolism	Electron transport	3	no	no	4.48934	0.00442826
Gmet_2084	Heterodisulfide reductase, subunit A (polyferredoxin)	hdrA	Energy metabolism	Electron transport	0	no	no	4.48554	0.0189765
Gmet_1319	hypothetical protein		Hypothetical proteins		0	no	no	4.45634	0.000164213
Gmet_1803	benzoyl-CoA reductase subunit BamC [EC:1.3.-.-]	bamC	Energy metabolism	benzoate degradation	0	no	no	4.43343	0.0202785
Gmet_1523	Acyl-CoA dehydrogenase-like	bbsG	Energy metabolism	Aromatic compounds	0	no	no	4.42279	0.0325433
Gmet_1868	Cytochrome c-552/4, 4 hemes		Energy metabolism	Electron transport	1	no	no	4.40802	2.75246e-05
Gmet_1323	Hypothetical protein		Hypothetical proteins		0	no	no	4.406	0.00013668
Gmet_2528	Rubredoxin-like	GSU 929	Unknown function		0	no	no	4.4001	0.000484503
Gmet_1949	protein translocase subunit secG	secG	Protein fate	Protein and peptide secretion and trafficking	2	no	no	4.38997	1.63137e-05
Gmet_1384	Cytochrome c biogenesis protein, transmembrane region	ccdA-2	Energy metabolism	Electron transport	0	no	no	4.36613	0.024728
Gmet_2969	hypothetical protein		Hypothetical proteins		0	no	no	4.31997	0.000120972
Gmet_A3565	Plasmid encoded RepA protein (Pfam PF4796)		Mobile and extrachromasomal elements	Plasmids	0	no	no	4.30797	0.000262222
Gmet_2161	Glycosyl transferase, family 4		Cell envelope	Biosynthesis and degradation of surface polysaccharides and lipopolysaccharides	12	no	no	4.30548	0.0350937
Gmet_1936	Exodeoxyribonuclease VII small subunit (EC 3.1.11.6)	xseB	DNA metabolism	Degradation of DNA	0	no	no	4.30257	8.69403e-06
Gmet_1802	aldehyde:ferredoxin oxidoreductase [EC:1.2.7.5]	aor	Energy metabolism	Pentose phosphate pathway	0	no	no	4.26369	0.0137534
Gmet_0327	Polysulphide reductase, NrfD	cbcU-2	Energy metabolism	Electron transport	9	no	no	4.2546	0.0203366
Gmet_1448	Exosortase EpsH-related (Pfam PF9721)		Protein fate	Protein and peptide secretion and trafficking	0	no	no	4.24466	0.0446927
Gmet_1480	UDP-Glycosyltransferase/glycogen phosphorylase		Cell envelope	Biosynthesis and degradation of surface polysaccharides and lipopolysaccharides	0	no	no	4.23404	0.0201217
Gmet_1529	benzoylsuccinyl-CoA thiolase BbsB subunit	bbsB	Energy metabolism	Toluene degradation	0	no	no	4.22763	0.026653
Gmet_1638	E2.7.7.53 ATP adenylyltransferase [EC:2.7.7.53]		Purines, pyrimidines, nucleosides, and nucleotides	Purine ribonucleotide biosynthesis	0	no	no	4.21155	6.56821e-06
Gmet_3479	putative transposase		Mobile and extrachromasomal elements	Transposons	0	no	no	4.18659	0.029065
Gmet_2534	probable addiction module antidote protein		Mobile and extrachromosomal element functions	phage	0	no	no	4.1773	0.000991561
Gmet_1061	Polysulphide reductase, NrfD	nrfD	Energy metabolism	Electron transport	0	no	no	4.16365	0.000257193
Gmet_1865	type IV pilus assembly protein PilC	pilC	Cell envelope	Surface structures: pili	3	no	no	4.14024	1.16385e-05
Gmet_0627	LSU ribosomal protein L4P	rplD	Protein synthesis	Ribosomal proteins: synthesis and modification	0	no	no	4.11839	0.000260615
Gmet_2985	Hypothetical protein		Hypothetical proteins		0	no	no	4.09817	0.00317752
Gmet_2803	integron integrase		DNA metabolism	DNA replication, recombination, and repair	0	no	no	4.09247	0.000811346
Gmet_1385	MetA-pathway of phenol degradation, putative (Pfam PF13557)		Energy metabolism	Aromatic compounds	0	no	yes	4.09047	0.0222358
Gmet_1361	2-oxoglutarate ferredoxin oxidoreductase subunit delta [EC:1.2.7.3]	korD	Energy metabolism	TCA cycle	0	no	no	4.04599	0.00163076
Gmet_3170	4Fe-4S ferredoxin, iron-sulfur binding protein	frx6	Energy metabolism	Electron transport	0	no	no	4.04443	0.000308564
Gmet_1753	glutamate synthase (NADPH) GltB1 subunit (EC 1.4.1.13)	gltB1	Amino acid biosynthesis	Glutamate family	0	no	no	4.03456	0.00368253
Gmet_1442	NADPH-dependent FMN reductase		Energy metabolism	Electron transport	0	no	no	4.0287	2.22631e-05
Gmet_1504	UDP-N-acetylglucosamine 2-epimerase	wecB	Cell envelope	Biosynthesis and degradation of surface polysaccharides and lipopolysaccharides	0	no	no	4.02309	0.0490882
Gmet_3500	Unknown protein		Unknown function		1	no	no	4.00022	5.55651e-05
Gmet_2105	3-octaprenyl-4hydroxybenzoate decarboxylase (EC 4.1.1.-)	ubiX	Biosynthesis of cofactors, prosthetic groups, and carriers	ubiquinone and other terpenoid backbone	0	no	no	3.9809	0.011571
Gmet_0693	Unknown protein		Unknown function		0	no	yes	3.96818	0.0412897
Gmet_3440	Hypothetical protein		Hypothetical proteins		0	no	no	3.96373	0.00100066
Gmet_2010	Glycosyl transferase, family 2 (Pfam PF535)		Cell envelope	Biosynthesis and degradation of surface polysaccharides and lipopolysaccharides	0	no	no	3.9369	0.00588828
Gmet_1452	PEP-CTERM anchor		Cell envelope	Surface structures	0	no	yes	3.93649	0.0543425
Gmet_A3577	Unknown function		Unknown function		0	no	no	3.92778	0.0133355
Gmet_1149	Conserved hypothetical protein		Hypothetical protein		0	no	no	3.91469	0.00195937
Gmet_1707	PAS/PAC sensor hybrid histidine kinase (EC 2.7.13.3)		Regulatory functions	Small molecule interactions	0	no	no	3.90669	0.00155356
Gmet_1867	c-type cytochrome family protein, 8 hemes		Energy metabolism	Electron transport	0	no	yes	3.88727	0.000385885
Gmet_1857	N-terminal methylation	oxpG	Protein fate	Protein and peptide secretion and trafficking	1	no	no	3.87282	3.33108e-05
Gmet_1491	S-adenosyl-L-methionine-dependent methyltransferases		Unknown function		0	no	no	3.86864	0.0159623
Gmet_3195	LSU ribosomal protein L21P	rplU	Protein synthesis	Ribosomal proteins: synthesis and modification	0	no	no	3.84764	7.16407e-05
Gmet_0455	N-acetylneuraminate synthase (EC 2.5.1.56)	neuB	Cell envelope	Biosynthesis and degradation of surface polysaccharides and lipopolysaccharides	0	no	no	3.82835	1.15018e-05
Gmet_2291	Rubrerythrin		Energy metabolism	Electron transport	0	no	no	3.82541	0.000191668
Gmet_A3570	CopG-like DNA-binding protein		Regulatory functions	DNA interactions	0	no	no	3.79599	9.43108e-06
Gmet_1048	Protein of unknown function DUF2326 (Pfam PF188)		Unknown function		0	no	no	3.78387	0.000182533
Gmet_1585	LSU ribosomal protein L7AE	ylxRQ	Protein synthesis	Ribosomal proteins: synthesis and modification	0	no	no	3.77711	1.34425e-05
Gmet_2118	FAD dependent oxidoreductase		Energy metabolism	Electron transport	0	no	no	3.76259	0.0451347
Gmet_1182	tyrosyl-tRNA synthetase (EC 6.1.1.1)	tyrS	Protein synthesis	tRNA aminoacylation	0	no	no	3.75825	0.000158021
Gmet_2795	Hypothetical protein		Hypothetical proteins		0	no	no	3.74716	0.0375439
Gmet_0633	LSU ribosomal protein L16P	rplP	Protein synthesis	Ribosomal proteins: synthesis and modification	0	no	no	3.74043	0.000175402
Gmet_0289	lipoprotein, putative		Unknown function		0	PS51257	yes	3.73136	0.0236385
Gmet_2635	heat shock protein Hsp2		Protein fate	Protein folding and stabilization	0	no	no	3.72523	0.0038214
Gmet_2963	Hypothetical protein		Hypothetical proteins		1	no	no	3.72288	0.000205158
Gmet_0645	LSU ribosomal protein L15P	rplO	Protein synthesis	Ribosomal proteins: synthesis and modification	0	no	no	3.71906	0.000362936
Gmet_0969	Membrane protein of unknown function		Unknown function		1	no	no	3.70872	0.00032539
Gmet_2046	Molybdopterin or thiamine biosynthesis adenylyltransferase	thiF	Biosynthesis of cofactors, prosthetic groups, and carriers	Thiamine	0	no	no	3.68791	2.92242e-05
Gmet_3050	Superfamily I DNA and RNA helicases and helicase subunits-like		DNA metabolism	DNA replication, recombination, and repair	0	no	no	3.67553	0.0013308
Gmet_1877	Phosphoesterase, RecJ-like	recJ	DNA metabolism	DNA replication, recombination, and repair	0	no	no	3.67312	0.000262003
Gmet_0614	transcription antitermination protein nusG	nusG	Transcription	Transcription factors	0	no	no	3.66734	0.00158428
Gmet_1794	putative restriction endonuclease		DNA metabolism	DNA replication, recombination, and repair	0	no	no	3.6632	0.00306557
Gmet_0669	Nitrogenase molybdenum-iron cofactor biosynthesis protein	nifN	Biosynthesis of cofactors, prosthetic groups, and carriers	Other	0	no	no	3.65297	0.0480733
Gmet_2333	epsM acetyltransferase EpsM	epsM	Cell envelope	Surface structures	0	no	no	3.64455	2.07865e-05
Gmet_1503	Exopolysaccharide synthesis membrane protein H (exosortase) and periplasmic protein I	epsH	Cell envelope	Biosynthesis and degradation of surface polysaccharides and lipopolysaccharides	0	no	no	3.64316	0.000382077
Gmet_2825	methyl-accepting chemotaxis sensory transducer with Cache sensor	mcp4 H-11	Cellular processes	Chemotaxis and Motility	2	no	no	3.64288	0.0358635
Gmet_2844	SSU ribosomal protein S6P	rpsF	Protein synthesis	Ribosomal proteins: synthesis and modification	0	no	no	3.63166	0.000115446
Gmet_1684	transcriptional regulator, LysR family	lysR	Regulatory functions	DNA interactions	0	no	no	3.62145	0.000759397
Gmet_0665	Nucleotidyltransferase		Unknown function		0	no	no	3.62035	0.00036283
Gmet_0501	response regulator receiver domain protein (CheY-like)		Regulatory functions	Small molecule interactions	0	no	no	3.61909	3.07032e-05
Gmet_0641	LSU ribosomal protein L6P	rplF	Protein synthesis	Ribosomal proteins: synthesis and modification	0	no	no	3.60574	0.00213707
Gmet_2780	Gas vesicle protein		Unknown function		1	no	no	3.5948	8.55624e-05
Gmet_2991	hypothetical protein		Hypothetical proteins		0	no	no	3.5842	4.77714e-05
Gmet_2037	N-acyl amino acid synthase, PEP-CTERM/exosortase system-associated		Protein fate	Protein modification and repair	0	no	no	3.5837	0.00616893
Gmet_3092	Protein of unknown function DUF4258 (Pfam PF1476)		Unknown function		0	no	no	3.57798	0.000214029
Gmet_0639	SSU ribosomal protein S14P	rpsZ	Protein synthesis	Ribosomal proteins: synthesis and modification	0	no	no	3.57333	0.00133938
Gmet_0689	Protein of unknown function DUF347 (Pfam PF3988)		Unknown function		8	no	no	3.56545	0.0306374
Gmet_2503	transcriptional modulator of MazE/toxin, MazF	MazF	Cellular processes	Toxin production and resistance	0	no	no	3.56156	0.000364199
Gmet_1244	ABC-type uncharacterized transport system, periplasmic component		Transport and binding proteins	Unknown substrate	0	no	no	3.5405	0.00631267
Gmet_1878	DNA uptake protein and related DNA-binding proteins-like		DNA metabolism	DNA replication, recombination, and repair	1	no	no	3.537	0.00937446
Gmet_2644	Predicted transcriptional regulator containing an HTH domain fused to a Zn-ribbon		Regulatory functions	DNA interactions	0	no	no	3.5345	0.0126651
Gmet_1596	Protein of unknown function DUF177		Unknown function		0	no	no	3.52918	0.000123901
Gmet_2126	4-cresol dehydrogenase (hydroxylating) [EC:1.17.99.1]	pcmJ	Energy metabolism	Aromatic compounds	0	no	no	3.52051	0.041475
Gmet_2882	SAM-dependent methyltransferase, putative		Unknown function		0	no	no	3.50494	0.000484314
Gmet_3046	TnsA endonuclease C-terminal (Pfam PF8721)	tnsA	DNA metabolism	Degradation of DNA	0	no	no	3.49336	0.00193882
Gmet_0317	transcriptional regulator, XRE family		Regulatory functions	DNA interactions	0	no	no	3.49222	0.000465893
Gmet_0625	SSU ribosomal protein S1P	rpsJ	Protein synthesis	Ribosomal proteins: synthesis and modification	0	no	no	3.48898	0.000397326
Gmet_1202	hypothetical protein		Hypothetical proteins		0	no	no	3.48564	0.000727327
Gmet_2056	Amidohydrolase 2 (Pfam PF499)		Unknown function		0	no	no	3.46318	0.0413451
Gmet_2044	Unknown protein		Unknown function		0	no	no	3.42443	0.000528254
Gmet_0164	Hypothetical protein		Hypothetical proteins		0	no	no	3.42199	0.00229349
Gmet_1847	Transcription factor zinc-finger		Transcription	Transcription factors	0	no	no	3.41202	0.000254553
Gmet_3509	Heavy metal efflux pump CzcA	czcA	Cellular processes	Detoxification	11	no	no	3.39707	0.0288656
Gmet_1542	DNA-binding protein Fis	Fis	Transcription	Transcription factors	0	no	no	3.39443	6.84963e-05
Gmet_2356	periplasmic chaperone for outer membrane proteins Skp	ompH	Protein fate	Protein folding and stabilization	1	no	yes	3.38607	0.000289347
Gmet_2649	Glyoxalase/bleomycin resistance protein/dioxygenase		Cellular processes	Toxin production and resistance	0	no	no	3.3823	0.00112743
Gmet_3067	transposase, IS5 family		Mobile and extrachromasomal elements	Transposons	0	no	no	3.37598	0.0189468
Gmet_1340	PIN domain-like		Unknown function		0	no	no	3.35749	0.00060314
Gmet_0238	Protein of unknown function (DUF3553)		Unknown function		0	no	no	3.35644	0.00366295
Gmet_1945	PAS/PAC sensor signal transduction histidine kinase (EC 2.7.13.3)		Regulatory functions	Small molecule interactions	2	no	no	3.34592	0.000169563
Gmet_2611	Membrane protein of unknown function		Unknown function		1	no	no	3.33482	0.00443799
Gmet_1422	adenine phosphoribosyltransferase (EC 2.4.2.7)	apt	Purines, pyrimidines, nucleosides, and nucleotides	Salvage of nucleosides and nucleotides	0	no	no	3.3306	0.000405576
Gmet_0449	Biotin carboxylase		Biosynthesis of cofactors, prosthetic groups, and carriers	Biotin	0	no	no	3.31777	2.67886e-05
Gmet_2387	hypothetical protein		Hypothetical proteins		0	no	no	3.28404	6.87565e-05
Gmet_1288	Phosphotransferase System HPr (HPr) Family	ptsH	Regulatory functions	Signal transduction	0	no	no	3.28311	0.000182279
Gmet_1531	3-oxoacyl-[acyl-carrier-protein] reductase (EC 1.1.1.1)	bbsD	Energy metabolism	Aromatic compounds	0	no	no	3.26955	0.0220686
Gmet_1793	Tetratricopeptide-like helical		Unknown function		0	no	no	3.25354	0.00087889
Gmet_1595	translation factor SUA5		Protein synthesis	Translation factors	0	no	no	3.25239	0.000438482
Gmet_2014	Glycosyl transferase, family 2 (Pfam PF535)		Cell envelope	Biosynthesis and degradation of surface polysaccharides and lipopolysaccharides	0	no	no	3.2481	0.00786049
Gmet_2512	PEP-CTERM protein-sorting domain		Cell envelope	Surface structures	0	no	yes	3.24792	0.0011862
Gmet_1602	Acyl carrier protein (ACP)	acpP	Fatty acid and phospholipid metabolism	Biosynthesis	0	no	no	3.24325	0.000264638
Gmet_0968	Secreted protein		Unknown function		0	no	yes	3.23616	0.000456888
Gmet_1449	Peptidase S8 and S53, subtilisin, kexin, sedolisin		Protein fate	Degradation of proteins and peptides	0	no	yes	3.20205	0.041605
Gmet_0233	Membrane protein of unknown function		Unknown function		1	no	yes	3.18897	0.00151566
Gmet_2500	Protein of unknown function DUF2442 (Pfam PF1387)		Unknown function		0	no	no	3.18009	0.0224046
Gmet_0650	SSU ribosomal protein S13P	rpsM	Protein synthesis	Ribosomal proteins: synthesis and modification	0	no	no	3.1767	0.000303357
Gmet_1405	UbiA prenyltransferase family (Pfam PF14)	ubiA	Biosynthesis of cofactors, prosthetic groups, and carriers	ubiquinone and other terpenoid backbone	0	no	no	3.17378	0.00814663
Gmet_0435	flagellar protein FlgJ-like protein	flgJ	Cellular processes	Chemotaxis and Motility	0	no	no	3.17293	7.84805e-05
Gmet_1979	Transport-associated		Unknown function		0	no	no	3.17009	0.000168112
Gmet_2704	phosphate ABC transporter ATP-binding protein, PhoT family (TC 3.A.1.7.1)	pstB	Transport and binding proteins	Anions	0	no	no	3.17007	0.0044583
Gmet_1861	type IV pilus assembly protein PilO	pilO	Cell envelope	Surface structures	1	no	no	3.16861	0.00027697
Gmet_0316	Protein of unknown function DUF144 (Pfam PF6296)		Unknown function		0	no	no	3.1555	0.000221845
Gmet_2501	Type I site-specific deoxyribonuclease		DNA metabolism	DNA replication, recombination, and repair	0	no	no	3.15536	0.00174594
Gmet_0632	SSU ribosomal protein S3P	rpsC	Protein synthesis	Ribosomal proteins: synthesis and modification	0	no	no	3.15529	0.00124238
Gmet_0750	transcriptional regulator, Crp/Fnr family	fnr	Regulatory functions	DNA interactions	0	no	no	3.15407	0.00457789
Gmet_1859	type II and III secretion system protein	gspG	Protein fate	Protein and peptide secretion and trafficking	1	PS51257	yes	3.13648	0.000150324
Gmet_3166	cytochrome c3, 2 hemes	ppcB	Energy metabolism	Electron transport	1	no	yes	3.13242	8.35939e-05
Gmet_0162	ankyrin		Unknown function		0	no	no	3.13164	6.47384e-05
Gmet_2339	Acyl carrier protein-like		Unknown function		0	no	no	3.12357	0.00311356
Gmet_2852	hypothetical protein		Hypothetical proteins		0	no	no	3.11797	0.0100406
Gmet_1447	exopolysaccharide/PEP-CTERM locus tyrosine autokinase		Transport and binding proteins	Carbohydrates, organic alcohols, and acids	0	no	no	3.11582	0.00216743
Gmet_0216	Nucleotidyl transferase domain (Pfam PF199)		Unknown function		0	no	no	3.10201	0.000267205
Gmet_0129	hypothetical protein		hypothetical protein		0	no	no	3.09396	0.00285577
Gmet_1475	YD repeat protein		Unknown function		0	no	yes	3.08956	0.0326989
Gmet_1462	Porin protein		Cell envelope	Surface structures	0	no	yes	3.08935	0.0081765
Gmet_1420	protein-L-isoaspartate(D-aspartate) O-methyltransferase	pcm	Protein fate	Protein modification and repair	0	no	no	3.05655	0.000174946
Gmet_2041	putative glycosyl transferase		Cell envelope	Biosynthesis and degradation of surface polysaccharides and lipopolysaccharides	0	no	no	3.04546	0.00507287
Gmet_1951	Hypothetical protein		Hypothetical proteins		0	no	no	3.04246	0.000728571
Gmet_1243	histidine kinase (EC 2.7.13.3)		Regulatory functions	Small molecule interactions	0	no	no	3.03165	0.00058366
Gmet_1429	Outer membrane lipoprotein Slp	slp	Cell envelope	Outer membrane protein	0	PS51257	no	3.03013	0.00211989
Gmet_1229	Hypothetical protein		Hypothetical proteins		0	no	no	3.02943	0.000902133
Gmet_2679	response regulator receiver domain protein (CheY-like)		Regulatory functions	Small molecule interactions	0	no	no	3.01337	0.00711913
Gmet_2954	Membrane protein		Unknown function		1	no	yes	2.99799	0.000147623
Gmet_1837	bacterial translation initiation factor 1 (bIF-1)	infA	Protein synthesis	Translation factors	0	no	no	2.98286	5.23153e-05
Gmet_3068	hypothetical protein		hypothetical protein		0	no	no	2.97769	0.0106888
Gmet_0626	LSU ribosomal protein L3P	rplC	Protein synthesis	Ribosomal proteins: synthesis and modification	0	no	no	2.97373	0.000702207
Gmet_2491	HTH-type transcriptional regulator / antitoxin HigA		Regulatory functions	DNA interactions	0	no	no	2.96294	0.00279094
Gmet_2047	Domain of unknown function DUF4124 (Pfam PF13511)		Unknown function		0	no	yes	2.96013	0.000380271
Gmet_1970	putative exopolysaccharide exporter		Cell envelope	Outer membrane protein	12	no	no	2.94654	9.43632e-05
Gmet_0335	c-type cytochrome family protein, 3 hemes	ppcF	Energy metabolism	Electron transport	1	no	yes	2.94554	0.00297447
Gmet_1855	cell division protein FtsX	ftsX	Cellular processes	Cell division	4	no	no	2.94059	7.81482e-05
Gmet_0691	upin 2, conserved barrel (Pfam PF7883)		Unknown function		0	no	no	2.92997	0.0100957
Gmet_2742	Membrane protein of unknown function		Unknown function		1	no	no	2.92651	0.0247877
Gmet_1070	CRISPR-associated exonuclease, Cas4 family	cas4	Mobile and extrachromosomal element functions	CRISPR	0	no	no	2.92488	0.00023478
Gmet_2054	Acetyl-CoA hydrolase/transferase	ach	Energy metabolism	Other	0	no	no	2.91717	0.0248148
Gmet_1412	bacterial translation initiation factor 3 (bIF-3)	infC	Protein synthesis	Translation factors	0	no	no	2.91001	0.000601221
Gmet_2115	Phosphoserine phosphatase	rsbU	Amino acid biosynthesis	L-serine biosynthesis	0	no	no	2.9061	0.000221054
Gmet_2076	formate dehydrogenase subunit FdhD	fdhD	Energy metabolism	Anaerobic	0	no	no	2.90563	0.0481398
Gmet_1797	DNA topoisomerase I:Restriction endonuclease	mrr	DNA metabolism	DNA replication, recombination, and repair	2	no	no	2.88538	0.000397772
Gmet_1221	transcriptional regulator, XRE family		Regulatory functions	DNA interactions	0	no	no	2.88059	9.12708e-05
Gmet_2984	hypothetical protein		Hypothetical proteins		0	no	no	2.87549	0.0067918
Gmet_2156	Multihaem cytochrome, 9 hemes		Energy metabolism	Electron transport	0	no	yes	2.86868	0.047012
Gmet_1365	metal dependent phosphohydrolase		Unknown function		0	no	no	2.84715	0.00016443
Gmet_0439	Flagellin-like	flgL	Cellular processes	Chemotaxis and motility	0	no	no	2.8453	8.60135e-05
Gmet_0517	Thioredoxin-related protein	trx-2	Energy metabolism	Electron transport	0	no	yes	2.83792	0.0017844
Gmet_0462	Flagellar protein	flbD	Cellular processes	Chemotaxis and motility	0	no	no	2.82689	0.00345318
Gmet_2147	Amidohydrolase 2 (Pfam PF499)		Unknown function		0	no	no	2.81361	0.0356395
Gmet_1165	DivIVA domain	DivIVA	Cellular processes	Cell division	0	no	no	2.81033	0.00196384
Gmet_2888	Polysaccharide biosynthesis protein (Pfam PF1943)	pst	Cell envelope	Biosynthesis and degradation of surface polysaccharides and lipopolysaccharides	12	no	no	2.79736	0.00209849
Gmet_1928	Rubrerythrin		Transport and binding proteins	Cations and iron carrying compounds	0	no	no	2.79714	0.00813581
Gmet_2514	hypothetical protein		hypothetical protein		0	no	no	2.79221	0.000241296
Gmet_1955	chorismate mutase (EC 5.4.99.5)	pheA1	Amino acid biosynthesis	Aromatic amino acid family	0	no	no	2.78665	0.000234775
Gmet_1358	Peptidoglycan-binding LysM	lysM	Cell envelope	Biosynthesis and degradation of murein sacculus and peptidoglycan	0	no	yes	2.78507	0.000294183
Gmet_0309	succinate dehydrogenase subunit B (EC 1.3.5.1)	sdhB	Energy metabolism	Anaerobic	0	no	no	2.78035	0.0307727
Gmet_1115	Hypothetical protein		Hypothetical proteins		0	no	no	2.77561	0.000972262
Gmet_1267	Predicted Rossmann fold nucleotide-binding protein		Unknown function		0	no	no	2.77148	0.000193037
Gmet_2895	Unknown protein		Unknown function		0	no	no	2.76315	6.79472e-05
Gmet_0315	transcriptional regulator, XRE family		Regulatory functions	DNA interactions	0	no	no	2.76118	0.00671988
Gmet_1747	response regulator receiver domain protein (CheY-like)		Regulatory functions	Small molecule interactions	0	no	no	2.75538	0.0018317
Gmet_0741	transcriptional regulator, IclR family	IclR	Regulatory functions	DNA interactions	0	no	no	2.75027	0.00344715
Gmet_2976	Class I peptide chain release factor		Protein synthesis	Translation factors	0	no	no	2.74645	0.00131475
Gmet_3066	Nitrous oxide reductase accessory protein NosL	NosL	Transport and binding proteins	anions	0	no	no	2.74524	0.0210022
Gmet_1661	RES domain protein		Unknown function		0	no	no	2.73899	0.00120352
Gmet_0217	HEPN domain		Unknown function		0	no	no	2.72341	0.000415891
Gmet_1017	Unknown function		Unknown function		0	no	no	2.70616	0.0104082
Gmet_1179	5-formyltetrahydrofolate cyclo-ligase		Central intermediary metabolism	One-carbon metabolism	0	no	no	2.69216	7.26795e-05
Gmet_2017	Acetyltransferase involved in cellulose biosynthesis, CelD/BcsL family		Cellular processes	Chemotaxis and motility	0	no	no	2.69046	0.0247403
Gmet_2485	SAM-dependent methyltransferase, putative		Unknown function		0	no	no	2.68655	0.00243736
Gmet_0786	outer membrane lipid asymmetry maintenance protein MlaD	mlaD	Cell envelope	Phospholipid transport	1	no	no	2.68449	0.000438433
Gmet_2308	twitching motility two-component system response regulator PilG	pilG	Cell envelope	Surface structures: pili	0	no	no	2.67915	0.000205729
Gmet_2998	PAS/PAC sensor hybrid histidine kinase (EC 2.7.13.3)		Regulatory functions	Small molecule interactions	2	no	no	2.67632	0.023814
Gmet_1180	metal dependent phosphohydrolase	rny	Transcription	RNA processing	0	no	no	2.67408	0.000482541
Gmet_3519	Fe-S-cluster-containing dehydrogenase component		Energy metabolism	Electron transport	0	no	no	2.66297	0.00094387
Gmet_1473	Helix-hairpin-helix DNA-binding motif, class 1		Regulatory functions	DNA interactions	0	no	no	2.66142	0.000447073
Gmet_3518	c-type cytochrome, 4 hemes	cbcS-1	Energy metabolism	Electron transport	0	no	no	2.65671	0.00220121
Gmet_1980	Protein-S-isoprenylcysteine O-methyltransferase Ste14		Protein fate	Protein modification and repair	4	no	no	2.64827	0.00110989
Gmet_0306	Succinyl-CoA synthetase, alpha subunit		Energy metabolism	TCA cycle	0	no	no	2.64793	0.0191049
Gmet_1543	Uncharacterized conserved protein, YHS domain		Unknown function		0	no	no	2.64662	0.000705208
Gmet_1756	glutamate synthase (NADPH) GltB2 subunit (EC 1.4.1.13)	gltB2	Amino acid biosynthesis	Glutamate family	0	no	no	2.63619	0.0266884
Gmet_3520	Menaquinol oxidoreductase complex Cbc4, cytochrome b subunit, putative	cbcU-1	Energy metabolism	Electron transport	0	no	no	2.62789	0.00656412
Gmet_2040	Catalytic domain of components of various dehydrogenase complexes		Energy metabolism	Electron transport	0	no	no	2.623	0.00877278
Gmet_0328	c-type cytochrome, 2 hemes	narC-1	Energy metabolism	Electron transport	1	no	yes	2.62206	0.00236715
Gmet_0454	spore coat polysaccharide biosynthesis protein SpsF	spsF	Cell envelope	Biosynthesis and degradation of surface polysaccharides and lipopolysaccharides	0	no	no	2.62171	0.000138391
Gmet_0821	methyl-accepting chemotaxis sensory transducer	mcp4 H-6	Cellular processes	Chemotaxis and motility	2	no	no	2.61216	0.0315374
Gmet_3436	hypothetical protein		hypothetical protein		0	no	no	2.6057	0.000178373
Gmet_1819	amino acid/amide ABC transporter ATP-binding protein 2, HAAT family (TC 3.A.1.4.-)	livF	Transport and binding proteins	peptides, amino acids, and amines	0	no	no	2.6037	0.00850134
Gmet_1662	Antibiotic biosynthesis monooxygenase		Cellular processes	Antibiotics production	0	no	no	2.59773	0.000637066
Gmet_1871	ATP-dependent proteinase. Serine peptidase. MEROPS family S16	lon	Protein fate	Degradation of proteins, peptides, and glycopeptides	0	no	no	2.59607	0.000293238
Gmet_3206	Uncharacterized conserved protein YajQ		Unknown function		0	no	no	2.58997	0.000586133
Gmet_2034	DNA-binding transcriptional response regulator, NtrC family,		Regulatory functions	DNA interactions	0	no	no	2.58595	0.00210733
Gmet_2157	AraC-type DNA-binding domain and AraC-containing proteins		Regulatory functions	DNA interactions	0	no	no	2.57865	0.0100464
Gmet_2874	Hypothetical protein		Hypothetical proteins		3	no	no	2.57348	0.0115457
Gmet_0440	carbon storage regulator, CsrA	csrA	Energy metabolism	Glycolysis/gluconeogenesis	0	no	no	2.57188	0.000299614
Gmet_0212	dihydrodipicolinate reductase (EC 1.3.1.26)	dapB	Amino acid biosynthesis	Aspartate family	0	no	no	2.57185	0.0010931
Gmet_3134	DNA repair protein RadC, contains a helix-hairpin-helix DNA-binding motif	radC	DNA metabolism	DNA replication, recombination, and repair	0	no	no	2.56299	0.00147804
Gmet_1792	Conserved hypothetical protein		Hypothetical protein		0	no	no	2.56249	0.00613491
Gmet_0623	translation elongation factor 2 (EF-2/EF-G)	fusA-2	Protein synthesis	Translation factors	0	no	no	2.55767	0.00367211
Gmet_1050	Hypothetical protein		Hypothetical proteins		0	no	no	2.55077	0.0129332
Gmet_1990	Tetratricopeptide-like helical protein		Unknown function		0	no	no	2.54987	0.000438202
Gmet_1680	Secreted protein		Unknown function		0	no	yes	2.54486	0.00197604
Gmet_2394	CRISPR-associated protein Cas6 domain (Pfam PF14)	cas6	Mobile and extrachromosomal elements	CRISPR	0	no	no	2.54168	0.00262205
Gmet_2650	Pyridoxamine 5'-phosphate oxidase-related, FMN-binding protein		Energy metabolism	Electron transport	0	no	no	2.53992	0.00406998
Gmet_3346	NADH dehydrogenase subunit J (EC 1.6.5.3)	nuoJ-1	Energy metabolism	Electron transport	5	no	no	2.53031	0.0104062
Gmet_0448	Glycoside hydrolase, family 57		Energy metabolism	Carbohydrates	0	no	no	2.52499	0.000134648
Gmet_1335	NAD-dependent epimerase/dehydratase/C-3 sterol dehydrogenase		Cell envelope	Biosynthesis and degradation of surface polysaccharides and lipopolysaccharides	0	no	no	2.52244	0.00152787
Gmet_1203	protein of unknown function DUF13		Unknown function		0	no	no	2.51356	0.00420948
Gmet_1241	ferredoxin family protein	frx-1	Energy metabolism	Electron transport	0	no	no	2.5135	0.0174256
Gmet_2775	Uncharacterised protein family UPF158 (Pfam PF3682)		Unknown function		0	no	no	2.51246	0.000435653
Gmet_0445	Flagellar protein FliS	fliS	Cellular processes	Chemotaxis and motility	0	no	no	2.50799	0.0496845
Gmet_0964	N-terminal methylation	pilV-2	Cell envelope	Surface structures	1	no	no	2.49665	0.00542843
Gmet_3047	TniA putative transposase		Mobile and extrachromosomal element functions	Transposon functions	0	no	no	2.48599	0.00815798
Gmet_1435	Sporulation-related protein		Cellular processes	Stress response	0	no	no	2.48059	0.00019184
Gmet_1410	Glycosyl transferase, family 9		Cell envelope	Biosynthesis and degradation of surface polysaccharides and lipopolysaccharides	0	no	no	2.47116	0.00480071
Gmet_0589	Dolichol-phosphate mannosyltransferase		Cell envelope	Biosynthesis and degradation of surface polysaccharides and lipopolysaccharides	0	no	no	2.46739	0.00166358
Gmet_3172	Hypothetical protein		Hypothetical proteins		0	no	no	2.46228	0.0130745
Gmet_3548	Peptidylprolyl isomerase	ppiC	Protein fate	Protein modification and repair	0	no	yes	2.45912	0.000592381
Gmet_2112	ppaX pyrophosphatase PpaX [EC:3.6.1.1]	ppaX	Energy metabolism	Other	0	no	no	2.45643	0.00836383
Gmet_0442	Flagellin-like	fliC	Cellular processes	Chemotaxis and motility	0	no	no	2.45502	0.000229299
Gmet_2368	CBS:Transporter-associated region		Transport and binding proteins	Other	0	no	no	2.44936	0.000126567
Gmet_0615	LSU ribosomal protein L11P	rplK	Protein synthesis	Ribosomal proteins: synthesis and modification	0	no	no	2.4435	0.000579553
Gmet_1604	ribose-5-phosphate isomerase (EC 5.3.1.6)	rpiB-1	Energy metabolism	Pentose phosphate pathway	0	no	no	2.44187	0.000787511
Gmet_2641	MCP methyltransferase, CheR-type	cheR-7	Cellular processes	Chemotaxis and motility	0	no	no	2.44146	0.00860346
Gmet_1426	UTP--GlnB (protein PII) uridylyltransferase, GlnD	glnD	Central intermediary metabolism	Nitrogen metabolism	0	no	no	2.43858	0.000445574
Gmet_1432	cell division protein FtsB	ftsB	Cellular processes	Cell division	0	no	no	2.43462	0.000144089
Gmet_0063	Potassium uptake protein, TrkA family	trkA	Transport and binding proteins	Cations and iron carrying compounds	3	no	no	2.42778	0.000152482
Gmet_1670	response regulator receiver sensor signal transduction histidine kinase (EC 2.7.13.3)		Regulatory functions	Signal transduction	0	no	no	2.42729	0.00220383
Gmet_1845	formyltetrahydrofolate-dependent phosphoribosylglycinamide formyltransferase (EC 2.1.2.2)	purN	Purines, pyrimidines, nucleosides, and nucleotides	Purine ribonucleotide biosynthesis	0	no	no	2.42323	0.000233222
Gmet_2902	cytochrome c3, 2 hemes		Energy metabolism	Electron transport	0	no	yes	2.42051	0.00108914
Gmet_0446	Flagellar protein FliT (Pfam PF54)	fliT	Cellular processes	Chemotaxis and motility	0	no	no	2.41837	0.00316711
Gmet_1864	type IV pilus assembly protein PilB	pilB	Cell envelope	Surface structures	0	no	no	2.4165	0.000161953
Gmet_3053	SNase-like nuclease		DNA metabolism	DNA replication, recombination, and repair	1	no	no	2.41635	0.00916234
Gmet_3059	Phospholipase D-like domain (Pfam PF1391)		Fatty acid and phospholipid metabolism	Biosynthesis	0	no	no	2.41446	0.0123657
Gmet_0648	methionine aminopeptidase, type I (EC 3.4.11.18)	map	Protein fate	Protein modification and repair	0	no	no	2.40873	0.00325757
Gmet_0438	Flagellar hook-associated protein	flgK	Cellular processes	Chemotaxis and motility	0	no	no	2.38357	0.000456215
Gmet_3054	Membrane protein		Unknown function		1	no	no	2.38254	0.0416015
Gmet_2461	Membrane protein of unknown function		Unknown function		2	no	yes	2.3811	0.000138425
Gmet_2463	peptidoglycan-binding LysM:ErfK/YbiS/YcfS/YnhG		Cell envelope	Biosynthesis and degradation of surface polysaccharides and lipopolysaccharides	0	no	no	2.38104	0.000450523
Gmet_1015	Uncharacterised protein family YfdX (Pfam PF1938)		Unknown function		0	no	yes	2.37336	0.0160917
Gmet_0266	PilZ domain (Pfam PF7238)	pilZ	Cell envelope	Surface structures: pili	0	no	no	2.36715	0.000460962
Gmet_0651	SSU ribosomal protein S11P	rpsK	Protein synthesis	Ribosomal proteins: synthesis and modification	0	no	no	2.35738	0.000703902
Gmet_3526	lipoprotein, putative		Unknown function		0	PS51257	yes	2.34527	0.00149375
Gmet_0629	LSU ribosomal protein L2P	rplB	Protein synthesis	Ribosomal proteins: synthesis and modification	0	no	no	2.34489	0.00249389
Gmet_1049	Hypothetical protein		Hypothetical proteins		0	no	no	2.34084	0.00185567
Gmet_2337	SGNH hydrolase-like domain, acetyltransferase AlgX		Unknown function		1	no	no	2.33989	0.00559181
Gmet_1342	23S rRNA-intervening sequence protein (Pfam PF5635)		Protein synthesis	tRNA and rRNA base modification	0	no	no	2.33642	0.0014019
Gmet_1379	histidine kinase (EC 2.7.13.3)		Regulatory functions	Signal transduction	0	no	no	2.33248	0.00587783
Gmet_3028	UspA	uspA	Cellular processes	Stress response	0	no	no	2.32984	0.00221751
Gmet_1545	Membrane associated protein		Unknown function		0	PS51257	no	2.32859	0.000760735
Gmet_1279	Phosphatase kdsC	kdsC	Cell envelope	Biosynthesis and degradation of surface polysaccharides and lipopolysaccharides	0	no	no	2.32531	0.000857686
Gmet_0642	LSU ribosomal protein L18P	rplR	Protein synthesis	Ribosomal proteins: synthesis and modification	0	no	no	2.32235	0.00843182
Gmet_2533	putative addiction module killer protein		Cellular processes	Toxin production and resistance	0	no	no	2.32012	0.0224955
Gmet_1177	cell division protein ZapB	zapB	Cellular processes	Cell division	0	no	no	2.31381	0.000800408
Gmet_3157	Signal transduction histidine kinase	hisKA	Regulatory functions	Small molecule interactions	2	no	no	2.31364	0.000162647
Gmet_1603	3-oxoacyl-[acyl-carrier-protein] synthase II (EC 2.3.1.41)	fabF-2	Fatty acid and phospholipid metabolism	Biosynthesis	0	no	no	2.31342	0.0019086
Gmet_1066	CRISPR-associated protein, Csd1 family	csd1	Mobile and extrachromosomal element functions	CRISPR	0	no	no	2.31184	0.000590562
Gmet_2114	transcriptional regulator, Fis family	fis	Regulatory functions	DNA interactions	0	no	no	2.31178	0.000652212
Gmet_1839	tRNA synthetase, class II (D, K and N)	genX	Protein synthesis	tRNA aminoacylation	0	no	no	2.30306	0.00408632
Gmet_1598	fatty acid/phospholipid synthesis protein PlsX	plsX	Fatty acid and phospholipid metabolism	Biosynthesis	0	no	no	2.29624	0.000609094
Gmet_2035	signal transduction histidine kinase, nitrogen specific, NtrB (EC 2.7.13.3)		Regulatory functions	Small molecule interactions	0	no	no	2.29609	0.0076099
Gmet_0647	Adenylate kinase (EC 2.7.4.3)	adk	Purines, pyrimidines, nucleosides, and nucleotides	Nucleotide and nucleoside interconversions	0	no	no	2.28886	0.00159068
Gmet_1931	transcriptional regulator, BadM/Rrf2 family		Regulatory functions	DNA interactions	0	no	no	2.28429	0.00164028
Gmet_0451	glucuronate isomerase	uxaC	Energy metabolism	Biosynthesis and degradation of polysaccharides	0	no	no	2.28147	0.000743574
Gmet_2399	MazG family protein	mazG	Unknown function		0	no	no	2.27441	0.00164393
Gmet_1143	IS111A/IS1328/IS1533/IS116/IS11/IS92 transposase		Mobile and extrachromosomal elements	Transposons	0	no	no	2.27128	0.00145802
Gmet_1610	TSCPD domain (Pfam PF12637)		Unknown function		0	no	no	2.27102	0.00517032
Gmet_0653	DNA-directed RNA polymerase subunit alpha (EC 2.7.7.6)	rpoA	Transcription	DNA-dependent RNA polymerase	0	no	no	2.26963	0.00880737
Gmet_2606	GreA/GreB family elongation factor	rnk	Transcription	Transcription factors	0	no	no	2.26094	0.00375102
Gmet_2645	transcriptional regulator, TetR family	tetR	Regulatory functions	DNA interactions	0	no	no	2.2571	0.00519998
Gmet_1513	transcriptional regulator, LuxR family	luxR	Regulatory functions	DNA interactions	0	no	no	2.25622	0.011097
Gmet_1430	UDP-glucose/GDP-mannose dehydrogenase	ugd	Cell envelope	Biosynthesis and degradation of surface polysaccharides and lipopolysaccharides	0	no	no	2.25296	0.000322192
Gmet_0824	Hypothetical protein		Hypothetical proteins		0	no	no	2.25122	0.00556057
Gmet_1548	efflux transporter, RND family, MFP subunit	mfp	Transport and binding proteins	Unknown substrate	0	no	no	2.24741	0.00232587
Gmet_1989	diguanylate cyclase (GGDEF domain)		Regulatory functions	Small molecule interactions	2	no	no	2.23669	0.000174719
Gmet_2584	PEP-CTERM protein-sorting domain		Cell envelope	Surface structures	0	no	no	2.2258	0.0165413
Gmet_3325	Aspartate/methionine/tyrosine aminotransferase		Protein fate	Protein modification and repair	0	no	no	2.22458	0.000371565
Gmet_1198	Protein of unknown function DUF295 (Pfam PF11453)		Unknown function		0	no	no	2.22079	0.0158797
Gmet_1576	LAO/AO transport system ATPase	lao	Transport and binding proteins	Amino acids, peptides and amines	0	no	no	2.22041	0.000803529
Gmet_0518	small redox-active disulfide protein 2		Energy metabolism	Electron transport	0	no	no	2.22034	0.0213319
Gmet_0820	Hypothetical protein		Hypothetical proteins		0	no	no	2.21934	0.0541195
Gmet_1313	Nucleotidyltransferase		Unknown function		0	no	no	2.21915	0.000361233
Gmet_0742	Surface associated protein		Unknown function		0	PS51257	yes	2.21718	0.0429572
Gmet_1731	transcriptional regulator, TetR family	tetR	Regulatory functions	DNA interactions	0	no	no	2.21306	0.00756808
Gmet_2295	Bifunctional DNase/RNase		DNA metabolism	Degradation of DNA	0	no	no	2.2096	0.000373676
Gmet_3353	NADH dehydrogenase subunit C (EC 1.6.5.3)	nuoC	Energy metabolism	Electron transport	0	no	no	2.20606	0.00939966
Gmet_1836	Hypothetical protein		Hypothetical proteins		0	no	no	2.20487	0.00680062
Gmet_A3569	Addiction module toxin, RelE/StbE		Cellular processes	Toxin production and resistance	0	no	no	2.20227	0.00180399
Gmet_1738	ammonium transporter (TC 1.A.11)	amt	Transport and binding proteins	Cations and iron carrying compounds	0	no	no	2.20048	0.0473903
Gmet_1535	Long-chain fatty acid transport protein		Transport and binding proteins	Lipid transport	0	no	no	2.20023	0.0245798
Gmet_0436	anti-sigma-28 factor, FlgM family	flgM	Cellular processes	Chemotaxis and Motility	0	no	no	2.19788	0.00319831
Gmet_1166	Protein of unknown function YGGT	yggT	Unknown function		0	no	no	2.19628	0.0079723
Gmet_1549	Outer membrane efflux protein	tolC	Cell envelope	Surface structures: outer membrane family	0	no	yes	2.19581	0.000565371
Gmet_2158	two component transcriptional regulator, LuxR family		Regulatory functions	DNA interactions	0	no	no	2.19322	0.00502502
Gmet_3093	YgiT-type zinc finger domain		Unknown function		0	no	no	2.19207	0.016486
Gmet_0801	putative alkylphosphonate utilization operon protein PhnA	phnA	Unknown function		0	no	no	2.18527	0.00466825
Gmet_1587	ribosome-binding factor A	rbfA	Transcription	RNA processing	0	no	no	2.18419	0.000844417
Gmet_2686	nucleoside diphosphate kinase (EC 2.7.4.6)	ndk	Purines, pyrimidines, nucleosides, and nucleotides	Purine metabolism	0	no	no	2.18083	0.000360309
Gmet_3174	cytochrome c family protein; 7 hemes		Energy metabolism	Electron transport	3	no	no	2.18059	0.00201913
Gmet_0341	Hypothetical protein		Hypothetical protein		0	no	no	2.16104	0.0457566
Gmet_1175	Roadblock/LC7		Unknown function		0	no	no	2.15932	0.006592
Gmet_1863	type IV pilus assembly protein PilM	pilM	Cell envelope	Surface structures	0	no	no	2.15591	0.000482505
Gmet_0148	4Fe-4S ferredoxin, iron-sulfur binding protein	frx-4	Energy metabolism	Electron transport	0	no	no	2.15079	0.00921611
Gmet_2116	transcriptional regulator, Fis family	fis	Regulatory functions	DNA interactions	0	no	no	2.14868	0.00298815
Gmet_3449	Polyisoprenoid-binding periplasmic protein	yceI	Transport and binding proteins	lipids	1	no	yes	2.1475	0.0236358
Gmet_0496	YHS (Pfam PF4945) protein		Unknown function		0	no	no	2.1452	0.0034546
Gmet_1476	hypothetical protein		hypothetical protein		0	no	no	2.14211	0.0509907
Gmet_3376	Membrane protein of unknown function		Unknown function		1	no	yes	2.14168	0.00307994
Gmet_0636	LSU ribosomal protein L14P	rplN	Protein synthesis	Ribosomal proteins: synthesis and modification	0	no	no	2.14096	0.0133506
Gmet_0534	Cytochrome c554 and c-prime, 5 hemes		Energy metabolism	Electron transport	0	no	yes	2.14024	0.0151667
Gmet_0932	PpiC-type peptidyl-prolyl cis-trans isomerase	ppiC	Protein fate	Protein folding and stabilization	1	no	no	2.13492	0.00215947
Gmet_0368	MatE-like protein	matE	Transport and binding proteins	multidrug transport	3	no	no	2.13417	0.0331377
Gmet_2039	putative transposase		Mobile and extrachromasomal elements	Transposons	0	no	no	2.12731	0.0024576
Gmet_1811	4Fe-4S ferredoxin, iron-sulfur binding protein	actB2	Energy metabolism	Electron transport	0	no	no	2.12687	0.0409285
Gmet_0074	DNA-damage-inducible protein D	dinD	DNA metabolism	DNA replication, recombination, and repair	0	no	no	2.12627	0.0107109
Gmet_3525	lipoprotein, putative		Unknown function		0	no	no	2.1231	0.00157052
Gmet_1729	Hypothetical protein		Hypothetical proteins		0	no	no	2.11379	0.00152039
Gmet_0401	hypothetical protein		Hypothetical proteins		0	no	no	2.11041	0.00301522
Gmet_2336	Glycosyl transferase, family 2		Cell envelope	Biosynthesis and degradation of surface polysaccharides and lipopolysaccharides	0	no	no	2.10638	0.00672198
Gmet_1872	ATP-dependent protease ATP-binding subunit	clpX	Protein fate	Protein folding and stabilization	0	no	no	2.10489	0.00508166
Gmet_2813	Apolipoprotein A-I		Unknown function		0	no	yes	2.10467	0.0011146
Gmet_0631	LSU ribosomal protein L22P	rplV	Protein synthesis	Ribosomal proteins: synthesis and modification	0	no	no	2.09824	0.0226421
Gmet_1589	tRNA pseudouridine synthase B (EC 4.2.1.7)	truB	Protein synthesis	tRNA and rRNA base modification	0	no	no	2.09262	0.00557402
Gmet_2502	Antitoxin component of the MazEF toxin-antitoxin module	mazE	Cellular processes	Toxin production and resistance	0	no	no	2.08878	0.0139845
Gmet_2309	CheW protein	cheW4 H-1	Cellular processes	Chemotaxis and motility	0	no	no	2.08662	0.000608602
Gmet_2993	Histidine triad (HIT) protein (Pfam PF123)		Unknown function		0	no	no	2.08315	0.0162725
Gmet_1413	LSU ribosomal protein L35P	rpmL	Protein synthesis	Ribosomal proteins: synthesis and modification	0	no	no	2.07713	0.00554499
Gmet_1284	SSU ribosomal protein S3P/sigma 54 modulation protein	yfiA	Protein synthesis	Translation factors	0	no	no	2.07636	0.0081508
Gmet_1851	pentapeptide repeat protein		Unknown function		0	no	no	2.07438	0.00209938
Gmet_A3574	Relaxase/mobilization nuclease domain	mobA	DNA metabolism	DNA replication, recombination, and repair	0	no	no	2.07044	0.0547463
Gmet_1715	Acyl-CoA dehydrogenase-like		Fatty acid and phospholipid metabolism	Biosynthesis	0	no	no	2.06988	0.0249464
Gmet_3499	peptidoglycan-associated lipoprotein	pal	Cell envelope	Surface structures	0	PS51257	yes	2.06494	0.028722
Gmet_1071	BRO N-terminal domain		Unknown function		0	no	no	2.06245	0.000932785
Gmet_1921	D-fructose 1,6-bisphosphatase (EC 3.1.3.11)	fbp	Energy metabolism	Glycolysis/gluconeogenesis	0	no	no	2.05616	0.000987372
Gmet_1306	2-oxoglutarate ferredoxin oxidoreductase, delta subunit (EC 1.2.7.3)	vorD	Energy metabolism	TCA cycle	0	no	no	2.0551	0.0094804
Gmet_3331	Nickel-dependent hydrogenase, large subunit	hyaL	Energy metabolism	Electron transport	0	no	no	2.04926	0.000634828
Gmet_0505	lipoprotein, putative		Unknown function		0	PS51257	yes	2.04608	0.000969036
Gmet_1880	aspartate kinase (EC 2.7.2.4)	lysC	Amino acid biosynthesis	Aspartate family	0	no	no	2.04357	0.0108108
Gmet_2933	sulfur carrier protein ThiS	thiS	Biosynthesis of cofactors, prosthetic groups, and carriers	Thiamine	0	no	no	2.0415	0.00383096
Gmet_0546	Membrane associated protein		Unknown function		3	no	no	2.03628	0.0127762
Gmet_2079	tungsten-dependent benzoyl-CoA reductase-related protein bamI	bamI	Energy metabolism	Electron transport	0	no	no	2.03625	0.00281021
Gmet_0400	protein of unknown function DUF164		Unknown function		0	no	no	2.03298	0.00404118
Gmet_0646	preprotein translocase, SecY subunit	secY	Protein fate	Protein and peptide secretion and trafficking	9	no	no	2.02315	0.0155979
Gmet_2873	Protein of unknown function DUF3343 (Pfam PF11823)		Unknown function		0	no	no	2.01158	0.0270488
Gmet_3241	Rubredoxin-type fold		Cellular processes	Oxidative stress response	0	no	no	2.00662	0.0349452
Gmet_0612	LSU ribosomal protein L33P	rpmG	Protein synthesis	Ribosomal proteins: synthesis and modification	0	no	no	2.00509	0.0431896
Gmet_3079	hypothetical protein		hypothetical protein		0	no	no	2.00224	0.00105699
Gmet_0996	ABC transporter, substrate-binding protein, aliphatic sulfonates family	ssuA	Transport and binding proteins	Anions	1	no	no	2.00176	0.0149331
Gmet_2669	Phenylacetic acid degradation-related protein		Energy metabolism	Phenylacetic acid	0	no	no	1.99775	0.00422852
Gmet_1251	translation elongation factor Ts (EF-Ts)	tsf	Protein synthesis	Translation factors	0	no	no	1.99475	0.0018334
Gmet_1351	nitrogen regulatory protein P-II family	glnB	Regulatory functions	Small molecule interactions	0	no	no	1.99197	0.00397189
Gmet_1305	transcriptional regulator, MucR family		Regulatory functions	DNA interactions	0	no	no	1.98692	0.00350687
Gmet_2896	cytochrome c family protein, 4 hemes		Energy metabolism	Electron transport	0	no	yes	1.98568	0.00753608
Gmet_1924	cytochrome c family protein, 5 hemes	cbcX	Energy metabolism	Electron transport	2	no	yes	1.98395	0.00619748
Gmet_1314	protein of unknown function DUF86		Unknown function		0	no	no	1.98303	0.00738848
Gmet_1582	biotin synthase (EC 2.8.1.6)	bioB	Biosynthesis of cofactors, prosthetic groups, and carriers	Biotin	0	no	no	1.98268	0.0484597
Gmet_0934	Phospholipid/glycerol acyltransferase		Fatty acid and phospholipid metabolism	Biosynthesis	0	no	no	1.98227	0.00704789
Gmet_3329	Peptidase M52, hydrogenase maturation peptidase	hyaP	Protein fate	Protein modification and repair	0	no	no	1.97808	0.0240978
Gmet_2986	heat shock protein Hsp2	hspA-1	Protein fate	Protein folding and stabilization	0	no	no	1.97386	0.00975822
Gmet_1849	ParA family protein		Cellular processes	Cell division	0	no	no	1.96664	0.000765132
Gmet_3342	NADH dehydrogenase subunit N (EC 1.6.5.3)	nuoN	Energy metabolism	Electron transport	14	no	no	1.9662	0.0211191
Gmet_1073	CRISPR-associated protein, Cas2 family	cas2	Mobile and extrachromosomal element functions	CRISPR	0	no	no	1.96252	0.0295233
Gmet_2051	host factor Hfq	hfq	Regulatory functions	Other	0	no	no	1.96184	0.0480427
Gmet_1881	tRNA threonylcarbamoyladenosine biosynthesis protein TsaE	tsaE	Protein synthesis	tRNA and rRNA base modification	0	no	no	1.96119	0.0194856
Gmet_1190	Outer membrane efflux protein	tolC	Transport and binding proteins	Unknown substrate	0	no	no	1.95453	0.0180314
Gmet_1767	signal peptidase I (EC:3.4.21.89). Serine peptidase. MEROPS family S26A	lepB	Protein fate	Protein and peptide secretion and trafficking	0	no	no	1.95282	0.00329436
Gmet_0784	Toluene tolerance Ttg2/phospholipid-binding protein MlaC	mlaC	Transport and binding proteins	Phospholipid transport	0	no	yes	1.94847	0.000715982
Gmet_2444	Ferrous iron transport protein B	feoB	Transport and binding proteins	Cations and iron carrying compounds	8	no	no	1.94313	0.00755522
Gmet_2113	Pyridoxamine 5'-phosphate oxidase-related, FMN-binding protein		Unknown function		0	no	no	1.93573	0.0349559
Gmet_0259	Peptidylprolyl isomerase, FKBP-type		Protein fate	Protein modification and repair	0	no	no	1.9339	0.00106723
Gmet_1311	GDP-mannose 4,6-dehydratase	gmd-1	Cell envelope	Biosynthesis and degradation of surface polysaccharides and lipopolysaccharides	0	no	no	1.93204	0.00162718
Gmet_1355	orotidine-5'-phosphate decarboxylase (EC 4.1.1.23)	pyrF	Purines, pyrimidines, nucleosides, and nucleotides	Pyrimidine ribonucleotide biosynthesis	0	no	no	1.93133	0.0021123
Gmet_1724	transcriptional regulator, MerR family	merR	Regulatory functions	DNA interactions	0	no	no	1.9242	0.0109788
Gmet_0676	DNA methylase N-4/N-6	mod	Regulatory functions	DNA interactions	0	no	no	1.92269	0.00344962
Gmet_0377	LSU ribosomal protein L31P	rpmE	Protein synthesis	Ribosomal proteins: synthesis and modification	0	no	no	1.92123	0.00137252
Gmet_3060	Hypothetical protein		Hypothetical proteins		0	no	no	1.92075	0.0259711
Gmet_1034	acetate kinase (EC 2.7.2.1)	ackA	Energy metabolism	Fermentation	0	no	no	1.91812	0.00238708
Gmet_3196	LSU ribosomal protein L27P	rpmA	Protein synthesis	Ribosomal proteins: synthesis and modification	0	no	no	1.91634	0.00488735
Gmet_1641	methyl-accepting chemotaxis sensory transducer with GAF sensor	mcp4 H-1	Cellular processes	Chemotaxis and Motility	0	no	no	1.90674	0.00105912
Gmet_3077	Prevent-host-death protein		Cellular processes	Toxin production and resistance	0	no	no	1.90453	0.0136851
Gmet_3411	H+-transporting two-sector ATPase, B/B' subunit	atpF	Energy metabolism	ATP-proton motive force interconversion	1	no	no	1.89476	0.00261611
Gmet_1741	Tetratricopeptide-like helical		Unknown function		0	no	no	1.89157	0.00759869
Gmet_1151	Membrane associated serine protease, rhomboid family		Protein fate	Degradation of proteins, peptides, and glycopeptides	0	no	no	1.89131	0.0116959
Gmet_1312	GDP-L-fucose synthetase		Cell envelope	Biosynthesis and degradation of surface polysaccharides and lipopolysaccharides	0	no	no	1.88589	0.00171365
Gmet_1862	type IV pilus assembly protein PilN	pilN	Cellular processes	Chemotaxis and motility	1	no	no	1.88532	0.0097125
Gmet_1281	OstA-like protein	ostA	Cell envelope	Lipopolysaccharide transport	0	no	yes	1.88486	0.00742233
Gmet_0712	methyl-accepting chemotaxis sensory transducer	mcp4 H-4	Cellular processes	Chemotaxis and motility	2	no	no	1.88377	0.006283
Gmet_3498	Nucleotide-binding universal stress protein, UspA family	uspA	Cellular processes	Stress response	0	no	no	1.87948	0.0476904
Gmet_1397	pilR, pehR two-component system, NtrC family, response regulator PilR	pilR	Regulatory functions	Two-component system	0	no	no	1.87647	0.00505382
Gmet_A3571	hypothetical protein		hypothetical protein		0	no	no	1.87476	0.0549471
Gmet_3257	DNA polymerase, beta-like region		DNA metabolism	DNA replication, recombination, and repair	0	no	no	1.86975	0.00359878
Gmet_2953	protoporphyrinogen oxidase	hemG	Biosynthesis of cofactors, prosthetic groups, and carriers	Heme, porphyrin, and cobalamin	0	no	no	1.85778	0.00984254
Gmet_2670	hypothetical protein		Hypothetical proteins		0	no	no	1.85644	0.0176466
Gmet_1031	Protein of unknown function DUF1573		Unknown function		1	no	yes	1.85537	0.00195229
Gmet_1860	Predicted secretion system W hypothetical protein	pulP	Protein fate	Protein secretion and trafficking	1	no	no	1.85277	0.00687893
Gmet_3217	twin arginine-targeting protein translocase	tatA	Protein fate	Protein and peptide secretion and trafficking	1	no	no	1.85065	0.0413057
Gmet_1158	tonB periplasmic protein	tonB	Cell envelope	Other	0	no	no	1.84746	0.0091359
Gmet_2973	Plasmid maintenance system killer (Pfam PF515)	higA	Mobile and extrachromasomal elements	Plasmids	0	no	no	1.84691	0.0228336
Gmet_3351	NADH dehydrogenase subunit E (EC 1.6.5.3)	nuoE-1	Energy metabolism	Electron transport	0	no	no	1.84481	0.0257011
Gmet_1064	CRISPR-associated helicase, Cas3 family	cas3	Mobile and extrachromosomal element functions	CRISPR	0	no	no	1.84375	0.00404478
Gmet_1956	hypothetical protein		Hypothetical proteins		0	no	no	1.84322	0.0179677
Gmet_0868	Histone-like DNA-binding protein	ihfB-2	DNA metabolism	DNA replication, recombination, and repair	0	no	no	1.8427	0.00311415
Gmet_1608	Histone-like DNA-binding protein	hup2	Cellular processes	Cell division	0	no	no	1.83955	0.00776874
Gmet_2579	Membrane protein		Unknown function		1	no	no	1.83911	0.00330343
Gmet_1657	6-pyruvoyl tetrahydropterin synthase and hypothetical protein	queD	Protein synthesis	tRNA and rRNA base modification	0	no	no	1.83612	0.00436698
Gmet_1227	Prolipoprotein diacylglyceryl transferase	lgt	Protein fate	Protein modification and repair	0	no	no	1.83243	0.003798
Gmet_2343	hypothetical protein		Hypothetical proteins		0	no	no	1.82833	0.00477601
Gmet_2462	Membrane protein of unknown function		Unknown function		2	no	yes	1.82779	0.00256354
Gmet_1634	Transglutaminase-like		Protein fate	Protein modification and repair	0	no	no	1.82514	0.0158854
Gmet_1636	TonB-like protein	tonB	Transport and binding proteins	Cations and iron carrying compounds	0	no	no	1.8243	0.0034745
Gmet_2835	Nitroreductase-like		Energy metabolism	Electron transport	0	no	no	1.82391	0.0133931
Gmet_1252	uridylate kinase (EC 2.7.4.22)	pyrH	Purines, pyrimidines, nucleosides, and nucleotides	Nucleotide and nucleoside interconversions	0	no	no	1.81878	0.00578396
Gmet_1012	Hemerythrin HHE cation binding region		Transport and binding proteins	Cations and iron carrying compounds	0	no	no	1.81669	0.042544
Gmet_1650	Outer membrane efflux protein (Pfam PF2321)		Transport and binding proteins	Unknown substrate	0	no	yes	1.81566	0.00134433
Gmet_2842	Protein of unknown function DUF2232, membrane (Pfam PF9991)		Unknown function		6	no	no	1.80934	0.0073745
Gmet_2823	hopanoid biosynthesis associated radical SAM protein HpnH	hpnH	Unknown function		0	no	no	1.80873	0.0157712
Gmet_1396	signal transduction histidine kinase, nitrogen specific, NtrB (EC 2.7.13.3)	pilS	Regulatory functions	Small molecule interactions	0	no	no	1.80865	0.00380695
Gmet_1178	cell division protein ZapA	zapA	Cellular processes	Cell division	0	no	no	1.80855	0.0072139
Gmet_0897	Polysaccharide deacetylase	pgdA	Cell envelope	Biosynthesis and degradation of surface polysaccharides and lipopolysaccharides	1	no	no	1.80711	0.0401541
Gmet_3356	glutamate-1-semialdehyde 2,1-aminomutase (EC 5.4.3.8)	hemL	Biosynthesis of cofactors, prosthetic groups, and carriers	Heme, porphyrin, and cobalamin	0	no	no	1.80366	0.00589753
Gmet_0593	Surface protein		Unknown function		0	PS51257	yes	1.80118	0.00828316
Gmet_2961	Lambda repressor-like, DNA-binding domain		Regulatory functions	DNA interactions	0	no	no	1.7959	0.0465922
Gmet_2377	SNase-like nuclease		DNA metabolism	DNA replication, recombination, and repair	0	no	yes	1.79366	0.0339062
Gmet_2379	tRNA/rRNA methyltransferase SpoU	trmL	Protein synthesis	tRNA and rRNA base modification	0	no	no	1.79296	0.0088334
Gmet_2048	Transmembrane cytochrome c family protein, 12 hemes		Energy metabolism	Electron transport	1	PS51257	yes	1.78842	0.00270217
Gmet_3409	ATP synthase F1 subcomplex delta subunit	atpH	Energy metabolism	ATP-proton motive force interconversion	0	no	no	1.78781	0.00453337
Gmet_0564	Cupin 2, conserved barrel (Pfam PF7883)		Unknown function		0	no	no	1.78677	0.0133154
Gmet_0967	type IV pilin biogenesis protein, putative	pilY1-2	Cell envelope	Surface structures	0	no	yes	1.78279	0.00376659
Gmet_2097	transcriptional regulator, BadM/Rrf2 family	iscR	Regulatory functions	DNA interactions	0	no	no	1.78109	0.044532
Gmet_2036	CAAX prenyl protease-related protein		Cell envelope	Biosynthesis and degradation of surface polysaccharides and lipopolysaccharides	7	no	no	1.77909	0.0387625
Gmet_1255	Phosphatidate cytidylyltransferase	cdsA	Fatty acid and phospholipid metabolism	Biosynthesis	0	no	no	1.77004	0.00337652
Gmet_1127	Sugar fermentation stimulation protein	sfsA	Energy metabolism	Sugars	0	no	no	1.7688	0.0386083
Gmet_3147	Flavin-binding protein dodecin		Unknown function		0	no	no	1.76258	0.0423321
Gmet_3062	Prokaryotic chromosome segregation/condensation protein	mukB	Cellular processes	Cell division	0	no	no	1.75909	0.030497
Gmet_2901	Cytochrome c-type biogenesis protein Ccs1/ResB	resB	Energy metabolism	Electron transport	4	no	no	1.75676	0.0057908
Gmet_2384	tRNA 2-selenouridine synthase	selU	Protein synthesis	tRNA and rRNA base modification	0	no	no	1.75646	0.0114241
Gmet_2687	Secreted protein		Unknown function		0	no	yes	1.75588	0.0282102
Gmet_2402	Uncharacterised protein family YtxH (Pfam PF12732)	ytxH	Unknown function		1	no	no	1.75445	0.0316544
Gmet_3494	iron-sulfur cluster repair di-iron protein	ric	Biosynthesis of cofactors, prosthetic groups, and carriers	Other	0	no	no	1.75109	0.0400499
Gmet_2432	c-type cytochromes (P46), 1 heme		Energy metabolism	Electron transport	0	no	yes	1.75016	0.00583472
Gmet_2722	Peptidyl-prolyl cis-trans isomerase, cyclophilin type	ppiB	Protein fate	Protein folding and stabilization	0	no	no	1.74939	0.00882541
Gmet_0928	peptidoglycan glycosyltransferase (EC 2.4.1.129)	mrdA	Cell envelope	Biosynthesis and degradation of murein sacculus and peptidoglycan	1	no	no	1.74856	0.0128059
Gmet_1858	prepilin-type N-terminal cleavage/methylation domain	pulG	Cell envelope	Surface structures	1	no	no	1.74701	0.00675881
Gmet_1068	Transposase IS2-like		Mobile and extrachromosomal element functions	Transposon functions	0	no	no	1.7429	0.0254264
Gmet_1337	Sugar transferase involved in LPS biosynthesis (colanic, teichoic acid)		Cell envelope	Biosynthesis and degradation of surface polysaccharides and lipopolysaccharides	0	no	no	1.73983	0.0275455
Gmet_1740	hypothetical protein		Hypothetical protein		0	no	no	1.73579	0.0193362
Gmet_0970	transcriptional regulator, XRE family		Regulatory functions	DNA interactions	0	no	no	1.73393	0.0221722
Gmet_2713	peptidase S41A, C-terminal protease	ctpA-1	Protein fate	Degradation of proteins, peptides, and glycopeptides	1	no	no	1.73014	0.0125324
Gmet_3058	Helicase-like		DNA metabolism	DNA replication, recombination, and repair	0	no	no	1.72893	0.0501334
Gmet_3133	Undecaprenyl-diphosphatase (EC 3.6.1.27)	uppP	Cell envelope	Biosynthesis and degradation of murein sacculus and peptidoglycan	6	no	no	1.72892	0.0320699
Gmet_3367	general secretion pathway protein G	gspG	Cell envelope	Surface structures	1	no	no	1.72495	0.00859769
Gmet_1269	3-isopropylmalate dehydratase, small subunit (EC 4.2.1.33)	leuD	Amino acid biosynthesis	Pyruvate family	0	no	no	1.72002	0.0120045
Gmet_1150	thiol:disulfide interchange protein DsbC	dsbC	Protein fate	Protein modification and repair	0	no	yes	1.71998	0.00587962
Gmet_1882	CBS domain containing membrane protein		Unknown function		0	no	no	1.71802	0.029735
Gmet_1188	Peptidoglycan-binding domain 1		Cell envelope	Biosynthesis and degradation of murein sacculus and peptidoglycan	0	no	no	1.71768	0.0221656
Gmet_1886	phosphoglucosamine mutase (EC 5.4.2.1)	glmM	Cell envelope	Biosynthesis and degradation of murein sacculus and peptidoglycan	0	no	no	1.71269	0.00560231
Gmet_1762	deoxyguanosinetriphosphate triphosphohydrolase-like protein	dgt	Purines, pyrimidines, nucleosides, and nucleotides	Nucleotide and nucleoside interconversions	0	no	no	1.71037	0.00541632
Gmet_3168	Transmembrane protein		Unknown function		4	no	no	1.70853	0.0317381
Gmet_1586	bacterial translation initiation factor 2 (bIF-2)	infB	Protein synthesis	Translation factors	0	no	no	1.70669	0.0101088
Gmet_3403	Glycosyl transferase, family 51 (Pfam PF912)		Cell envelope	Biosynthesis and degradation of surface polysaccharides and lipopolysaccharides	1	no	no	1.70331	0.0239668
Gmet_1270	Secreted protein		Unknown function		0	no	yes	1.69986	0.00909128
Gmet_2672	Phospholipase C/P1 nuclease domain (Pfam PF882)		Fatty acid and phospholipid metabolism	Degradation	1	no	no	1.69752	0.0046907
Gmet_0487	L-threonine O-3-phosphate decarboxylase (EC 4.1.1.81)	cobD	Biosynthesis of cofactors, prosthetic groups, and carriers	Heme, porphyrin, and cobalamin	0	no	no	1.697	0.0182443
Gmet_1920	Hypothetical protein		Hypothetical proteins		0	no	no	1.6936	0.00676328
Gmet_1250	SSU ribosomal protein S2P	rpsB	Protein synthesis	Ribosomal proteins: synthesis and modification	0	no	no	1.69289	0.0087063
Gmet_1562	hypothetical protein		hypothetical protein		0	no	no	1.69142	0.0389967
Gmet_0783	PEP-CTERM protein-sorting domain		Cell envelope	Surface structures	1	no	no	1.68839	0.0373338
Gmet_3496	MetA-pathway of phenol degradation, putative (Pfam PF13557)		Energy metabolism	phenol degradation	0	no	yes	1.68561	0.0105014
Gmet_0894	Membrane protein		Unknown function		2	no	no	1.68469	0.0453955
Gmet_3064	hypothetical protein		hypothetical protein		0	no	no	1.68426	0.0265354
Gmet_1975	Predicted metal-dependent phosphoesterase TrpH, contains PHP domain	php	Unknown function		0	no	no	1.68232	0.0386175
Gmet_1698	Outer membrane lipoprotein carrier protein LolA	lolA	Transport and binding proteins	Lipoproteins	0	no	yes	1.67607	0.0261089
Gmet_3358	ATP synthase protein I (Pfam PF3899)	atpI	Energy metabolism	ATP-proton motive force interconversion	4	no	no	1.67195	0.0217205
Gmet_1272	Phospholipid transporter	linD	Cell envelope	phospholipid transport	0	no	no	1.67024	0.00810871
Gmet_3154	glycine cleavage system H protein	gcvH	Energy metabolism	Amino acids and amines	0	no	no	1.66603	0.0149456
Gmet_2861	16S rRNA (cytidine142-2'-O)-methyltransferase	rsmI	Protein synthesis	tRNA and rRNA base modification	0	no	no	1.66469	0.0456306
Gmet_3029	Xylose isomerase, TIM barrel domain (Pfam PF1261)		Energy metabolism	Sugars	0	no	no	1.66379	0.00856206
Gmet_3034	tRNA (guanine-N(7)-)-methyltransferase (EC 2.1.1.33)	trmB	Protein synthesis	tRNA and rRNA base modification	0	no	no	1.65597	0.0336104
Gmet_1434	arginyl-tRNA synthetase (EC 6.1.1.19)	argS	Protein synthesis	tRNA aminoacylation	0	no	no	1.65279	0.00814941
Gmet_1971	23S rRNA m(5)U-1939 methyltransferase (EC 2.1.1.19)	rumA	Protein synthesis	tRNA and rRNA base modification	0	no	no	1.65156	0.0203437
Gmet_2298	DNA polymerase III, delta subunit (EC 2.7.7.7)	holA	DNA metabolism	DNA replication, recombination, and repair	0	no	no	1.649	0.00623329
Gmet_3340	Protein of unknown function DUF116 (Pfam PF1976)		Unknown function		3	no	no	1.64677	0.0187559
Gmet_3405	ATP synthase F1 subcomplex epsilon subunit	atpC	Energy metabolism	ATP-proton motive force interconversion	0	no	no	1.64661	0.00766586
Gmet_0743	DNA-binding regulatory protein, YebC/PmpR family	yebC	Regulatory functions	DNA interactions	0	no	no	1.64512	0.010468
Gmet_1254	Undecaprenyl pyrophosphate synthetase (EC 2.5.1.31)	uppS	Cell envelope	Biosynthesis and degradation of surface polysaccharides and lipopolysaccharides	0	no	no	1.64176	0.0101269
Gmet_1922	Rieske (2Fe-2S) region	cbcV	Energy metabolism	Electron transport	1	no	no	1.63862	0.047226
Gmet_1032	Zinc finger/thioredoxin putative		Unknown function		1	no	no	1.63548	0.00746538
Gmet_1390	SAM-binding motif		Unknown function		0	no	no	1.63477	0.0113374
Gmet_1594	Peptidase M29, aminopeptidase II		Protein fate	Degradation of proteins, peptides, and glycopeptides	0	no	no	1.63399	0.0253301
Gmet_1838	translation elongation factor P (EF-P)	efp2	Protein synthesis	Translation factors	0	no	no	1.62898	0.0138713
Gmet_1261	acetolactate synthase, small subunit (EC 2.2.1.6)	ilvN	Amino acid biosynthesis	Pyruvate family	0	no	no	1.62725	0.0141162
Gmet_1336	Predicted ATPase, AAA+ superfamily		Unknown function		0	no	no	1.62319	0.027019
Gmet_1273	Protein of unknown function DUF422		Unknown function		0	no	no	1.62211	0.0261792
Gmet_3222	Nitrite and sulphite reductase 4Fe-4S region		Energy metabolism	Electron transport	0	no	no	1.6191	0.0143604
Gmet_1763	YXWGXW repeat (Pfam PF12779)		Unknown function		0	no	yes	1.61837	0.018453
Gmet_0001	chromosomal replication initiator protein DnaA	dnaA	DNA metabolism	DNA replication, recombination, and repair	0	no	no	1.61753	0.0387483
Gmet_1338	Polysaccharide biosynthesis protein CapD	capD	Cell envelope	Biosynthesis and degradation of surface polysaccharides and lipopolysaccharides	0	no	no	1.61487	0.014602
Gmet_1597	LSU ribosomal protein L32P	rpmF	Protein synthesis	Ribosomal proteins: synthesis and modification	0	no	no	1.61412	0.0209073
Gmet_1982	GTP-binding domain protein		Unknown function		0	no	no	1.61409	0.0244091
Gmet_0392	GatB/Yqey	yqeY	Unknown function		0	no	no	1.61221	0.0343166
Gmet_1237	Hypothetical protein		Hypothetical proteins		0	no	no	1.60943	0.0268628
Gmet_1067	CRISPR-associated protein, Csd2 family	csd2	Mobile and extrachromosomal element functions	CRISPR	0	no	no	1.60777	0.0256956
Gmet_1601	3-oxoacyl-[acyl-carrier-protein] reductase (EC 1.1.1.1)	fabG-2	Fatty acid and phospholipid metabolism	Biosynthesis	0	no	no	1.60603	0.0354089
Gmet_0939	Recombination protein MgsA	mgsA	DNA metabolism	DNA replication, recombination, and repair	0	no	no	1.59388	0.0134362
Gmet_2344	probable beta-1,4-glucosyltransferase		Cell envelope	Biosynthesis and degradation of surface polysaccharides and lipopolysaccharides	1	no	no	1.58808	0.0373318
Gmet_1224	nuclease SbcCD, C subunit, putative	sbcC	DNA metabolism	DNA replication, recombination, and repair	0	no	no	1.58793	0.00948214
Gmet_1393	type IV-A pilus assembly ATPase PilB	pilB	Cell envelope	Surface structures	0	no	no	1.5863	0.0133228
Gmet_1366	Domain of unknown function DUF4388 (Pfam PF14332)		Unknown function		0	no	no	1.58479	0.0157109
Gmet_0815	PpiC-type peptidyl-prolyl cis-trans isomerase		Protein fate	Protein folding and stabilization	0	no	yes	1.5834	0.0310879
Gmet_1443	Flavin reductase-like, FMN-binding		Energy metabolism	Electron transport	0	no	no	1.58199	0.0287154
Gmet_1642	ketopantoate hydroxymethyltransferase (EC 2.1.2.11)	panB	Biosynthesis of cofactors, prosthetic groups, and carriers	Pantothenate and coenzyme A	0	no	no	1.58012	0.0274842
Gmet_1394	Pilus retraction protein PilT	pilT-4	Cell envelope	Surface structures	0	no	no	1.57937	0.022911
Gmet_1181	metallophosphoesterase, MG_246/BB_55 family		Unknown function	Enzymes of unknown specificity	0	no	no	1.57238	0.0204701
Gmet_1346	Lipopolysaccharide biosynthesis		Cell envelope	Biosynthesis and degradation of surface polysaccharides and lipopolysaccharides	0	no	no	1.56278	0.0280473
Gmet_0550	Hypothetical protein		Hypothetical proteins		0	no	no	1.56042	0.044532
Gmet_1948	triosephosphate isomerase (EC 5.3.1.1)	tpiA	Energy metabolism	Glycolysis/gluconeogenesis	0	no	no	1.55924	0.0262889
Gmet_1759	Phosphopantetheine adenylyltransferase (EC 2.7.7.3)	coaD	Biosynthesis of cofactors, prosthetic groups, and carriers	Pantothenate and coenzyme A	0	no	no	1.55845	0.0356229
Gmet_0437	FlgN-like domain	flgN	Cellular processes	Chemotaxis and motility	0	no	no	1.55809	0.0261268
Gmet_1599	3-oxoacyl-[acyl-carrier-protein] synthase III (EC 2.3.1.41)	fabH	Fatty acid and phospholipid metabolism	Biosynthesis	0	no	no	1.55785	0.0227086
Gmet_1629	homoserine dehydrogenase (EC 1.1.1.3)	hom	Amino acid biosynthesis	Lysine family	0	no	no	1.5567	0.0137211
Gmet_1953	Lytic transglycosylase, catalytic		Cell envelope	Biosynthesis and degradation of surface polysaccharides and lipopolysaccharides	1	no	no	1.55279	0.0189578
Gmet_1626	3,4-dihydroxy 2-butanone 4-phosphate synthase	ribA	Biosynthesis of cofactors, prosthetic groups, and carriers	Riboflavin, FMN, and FAD	0	no	no	1.55258	0.0246729
Gmet_0357	lipoprotein, DUF1318 domain		Unknown function		1	PS51257	no	1.54835	0.0222062
Gmet_2781	Uncharacterised protein family UPF478 (Pfam PF613)		Unknown function		1	no	no	1.54045	0.0296323
Gmet_2682	TPR repeat protein		Unknown function		0	PS51257	yes	1.53912	0.0247526
Gmet_3394	Membrane protein		Unknown function		1	no	no	1.51838	0.0205511
Gmet_1850	Polysaccharide deacetylase		Energy metabolism	Polysaccharides	1	no	no	1.51702	0.0177222
Gmet_1263	phosphatidylserine decarboxylase	psd	Fatty acid and phospholipid metabolism	Biosynthesis	0	no	no	1.50878	0.0313075
Gmet_1584	transcription termination factor NusA	nusA	Transcription	Transcription factors	0	no	no	1.5028	0.0184203

## Sheet: up MA MAvsGS
Supplementary Table S2C. Genes that were more significantly expressed in G. metallireducens cells in co-cultures grown with M. acetivorans than with G. sulfurreducens
Locus ID	Annotation	abbreviation	Main role	Sub role	# transmembrane helices	evidence of surface protein	signal peptide?	Fold change	PValue
Gmet_0007	Ribonuclease H-like domain		Transcription	RNA degradation	0	no	no	1798.42	9.39616e-06
Gmet_0093	Ribonuclease H-like domain		Transcription	RNA degradation	0	no	no	1798.42	9.39616e-06
Gmet_1205	Putative effector of murein hydrolase LrgA, UPF299 family	lrgA	Cell envelope	Biosynthesis and degradation of murein sacculus and peptidoglycan	0	no	no	267.59	0.000188588
Gmet_0251	caa(3)-type oxidase, subunit IV	coxD	Energy metabolism	Electron transport	3	no	no	208.376	0.000483204
Gmet_1471	Histidine kinase-like ATPase domain		Unknown function		0	no	no	158.271	0.0167248
Gmet_1483	Phosphatidylserine decarboxylase-related protein	psd	Fatty acid and phospholipid metabolism	Biosynthesis	0	no	no	132.757	0.00124592
Gmet_3292	3-methylcrotonoyl-CoA carboxylase, alpha subunit (EC 6.4.1.4)	mccA	Fatty acid and phospholipid metabolism	Biosynthesis	0	no	no	68.0676	0.00640218
Gmet_1534	protein of unknown function DUF81		Unknown function		0	no	no	67.1399	0.00653633
Gmet_1463	ATP-binding region, ATPase-like		Unknown function		0	no	no	66.1236	0.00644206
Gmet_3293	hydroxymethylglutaryl-CoA lyase (EC 4.1.3.4)	hmgL	Energy metabolism	leucine degradation	0	no	no	60.277	0.00993281
Gmet_1461	outer membrane transport energization protein TonB (TC 2.C.1.1.1)	tonB	Transport and binding proteins	Unknown substrate	0	no	no	55.8026	0.00853054
Gmet_2148	Putative porin protein		Cell envelope	Porins	0	no	yes	46.3566	0.0229826
Gmet_1464	response regulator receiver domain protein (CheY-like)		Cellular processes	Chemotaxis	0	no	no	41.171	0.0287653
Gmet_1131	Unknown protein		Unknown function		0	no	no	40.9576	1.02713e-05
Gmet_1799	PYP-like sensor domain (PAS domain)		Regulatory functions	Small molecule interactions	0	no	no	37.1525	0.0274731
Gmet_2732	Chromate transporter	chrA	Transport and binding proteins	Cations and iron containing compounds	5	no	no	36.6196	0.000110984
Gmet_3291	Enoyl-CoA hydratase/isomerase	liuC	Energy metabolism	Amino acids, amines	0	no	no	35.6423	0.0421992
Gmet_1019	c-type cytochrome, 2 hemes		Energy metabolism	Electron transport	1	PS51257	no	32.0386	2.36997e-05
Gmet_2122	Transmembranecytochrome c, class I, 4 hemes	pcmF	Energy metabolism	Electron transport	1	no	no	28.136	0.0456671
Gmet_2043	Immunoglobulin-like fold		Cell envelope	Surface structures	1	no	yes	28.037	6.93542e-09
Gmet_2618	6-phosphogluconolactonase (EC 3.1.1.31)	pgl	Energy metabolism	Pentose phosphate pathway	0	no	no	25.2297	7.72858e-06
Gmet_1194	Unknown protein		Unknown function		0	no	no	22.8689	8.08089e-06
Gmet_1193	Unknown protein		Unknown function		0	no	no	22.2296	7.69084e-06
Gmet_2624	hypothetical protein		hypothetical protein		0	no	yes	21.2046	8.53668e-05
Gmet_2950	Bacterial transcription activator, effector binding (Pfam PF6445)		Regulatory functions	DNA interactions	0	no	no	20.3394	0.00223472
Gmet_0836	molybdenum cofactor cytidylyltransferase		Biosynthesis of cofactors, prosthetic groups, and carriers	Molybdopterin	0	no	no	19.9014	8.3907e-05
Gmet_3329	Peptidase M52, hydrogenase maturation peptidase	hyaP	Protein fate	Protein modification and repair	0	no	no	19.2824	0.000114587
Gmet_3277	DNA repair protein RadA	radA	DNA metabolism	DNA replication, recombination, and repair	0	no	no	19.2694	1.12846e-06
Gmet_0717	hypothetical protein		Unknown function		0	no	no	18.4331	8.84921e-08
Gmet_3505	dipeptidase. Metallo peptidase. MEROPS family M19		Protein fate	Degradation of proteins, peptides, and glycopeptides	0	no	no	18.3107	0.000264772
Gmet_1208	Transglycosylase-associated protein (Pfam PF4226)		Cell envelope	Biosynthesis and degradation of surface polysaccharides and lipopolysaccharides	0	no	no	17.641	0.00268265
Gmet_1787	ISGsu3, transposase		Mobile and extrachromosomal element functions	Transposons	0	no	no	17.1646	3.43795e-05
Gmet_2747	Lipoate-protein ligase B	lipB	Biosynthesis of cofactors, prosthetic groups, and carriers	lipoic acid biosynthesis	0	no	no	16.5976	0.000125966
Gmet_0718	Hypothetical protein		Hypothetical proteins		0	no	no	16.46	0.000135665
Gmet_1468	Alpha/beta hydrolase fold		Unknown function		0	no	no	15.2396	0.000631889
Gmet_2446	Carotenoid cleavage dioxygenase or a related enzyme		Unknown function		0	no	no	14.3139	3.98127e-05
Gmet_3302	Thiolase	atoB	Fatty acid and phospholipid metabolism	Other	0	no	no	13.7494	0.00279857
Gmet_0838	Ferredoxin:(2Fe-2S)-binding protein		Energy metabolism	Electron transport	0	no	no	13.7295	9.82091e-05
Gmet_3262	Lytic transglycosylase, catalytic		Cell envelope	Biosynthesis and degradation of surface polysaccharides and lipopolysaccharides	0	no	no	13.5876	2.89225e-08
Gmet_3491	Protein of unknown function DUF488 (Pfam PF4343)		Unknown function		0	no	no	13.1747	0.000171654
Gmet_1047	CopG-like DNA-binding protein		Regulatory functions	DNA interactions	0	no	no	13.0848	4.41701e-07
Gmet_2023	Polysaccharide deacetylase		Cell envelope	Biosynthesis and degradation of surface polysaccharides and lipopolysaccharides	1	no	no	13.0691	1.3241e-06
Gmet_0511	Molybdenum-pterin binding protein	mop	Transport and binding proteins	Anions	0	no	no	12.87	6.86357e-06
Gmet_0611	translation elongation factor 1A (EF-1A/EF-Tu)	tuf1	Protein synthesis	Translation factors	0	no	no	12.8299	3.47023e-08
Gmet_0525	PAP2 family protein	pap2	Unknown function		6	PS51257	no	12.7139	0.000144093
Gmet_1285	Hpr(Ser) kinase/phosphatase (EC 2.7.1.-)	hprK	Regulatory functions	Protein interactions	0	no	no	12.4964	6.13762e-08
Gmet_3489	CO or xanthine dehydrogenase, Mo-binding subunit		Energy metabolism	CO dehydrogenase	0	no	no	12.3976	9.53274e-05
Gmet_0248	Cytochrome oxidase Cu insertion factor, SCO1/SenC/PrrC family		Protein fate	Protein modification and repair	1	no	no	12.3748	3.17637e-05
Gmet_2731	Chromate transporter	chrA	Transport and binding proteins	Anions	4	no	no	12.3474	0.000106891
Gmet_1137	Phage tail proteins		Mobile and extrachromosomal element functions	Phage	0	no	no	12.3031	5.37523e-05
Gmet_3493	nitric oxide reductase, NorZ apoprotein	norZ	Energy metabolism	Electron transport	14	no	no	12.1964	6.61246e-05
Gmet_2154	Multicopper oxidase with three cupredoxin domains		Energy metabolism	Electron transport	1	no	no	12.1292	0.00254451
Gmet_3488	K+ channel, pore region		Transport and binding proteins	Cations and iron carrying compounds	4	no	no	12.1256	0.00141367
Gmet_1133	AAA ATPase, central region		Unknown function		0	no	no	11.8492	4.8747e-05
Gmet_1040	Binding-protein-dependent transport systems inner membrane component	tupB	Transport and binding proteins	Anions	5	no	no	11.735	4.83089e-06
Gmet_1289	phosphoenolpyruvate--protein phosphotransferase (EC 2.7.3.9)	ptsI	Regulatory functions	Signal transduction	0	no	no	11.6888	2.98719e-08
Gmet_0187	conserved hypothetical integral membrane protein		Unknown function		9	no	no	11.6742	0.00610451
Gmet_1021	respiratory nitrate reductase beta subunit	narH-2	Energy metabolism	Anaerobic	0	no	no	11.4229	8.287e-05
Gmet_0910	outer membrane porin associated c-type cytochrome, 1 hemes	omcA	Energy metabolism	Electron transport	0	PS51257	no	11.416	3.13611e-06
Gmet_0792	UPF227 domain protein		Unknown function		0	no	no	11.1668	5.36173e-05
Gmet_0167	NADH dehydrogenase subunit K (EC 1.6.5.3)	nuoK2	Energy metabolism	Electron transport	3	no	no	11.1533	4.71806e-07
Gmet_1141	baseplate assembly protein		Mobile and extrachromosomal element functions	Prophage functions	0	no	no	11.1028	2.9606e-05
Gmet_3119	response regulator receiver domain protein (CheY-like)	cheY64H-1	Cellular processes	Chemotaxis and Motility	0	no	no	10.958	4.00505e-07
Gmet_2003	exosortase/archaeosortase family protein	epsH	Protein fate	Protein and peptide secretion and trafficking	8	no	no	10.9232	4.22009e-06
Gmet_3368	General secretion pathway protein H	gspH	Cell envelope	Surface structures	1	no	no	10.9042	7.99722e-06
Gmet_1036	molybdopterin adenylyltransferase (EC 2.7.7.75)	moaB	Biosynthesis of cofactors, prosthetic groups, and carriers	Molybdopterin	0	no	no	10.5448	4.97681e-07
Gmet_1790	mutator mutT protein	mutT	DNA metabolism	DNA replication, recombination, and repair	0	no	no	10.4726	0.0116824
Gmet_1020	nitrate oxidoreductase alpha subunit	narG-2	Energy metabolism	Anaerobic	0	no	no	10.4499	8.39073e-05
Gmet_2537	transposase, IS4 family		Mobile and extrachromosomal element functions	Transposon functions	0	no	no	10.34	7.9424e-08
Gmet_1240	acetyl-CoA decarbonylase/synthase complex subunit gamma	cdhD	Central intermediary metabolism	Autotrophy	0	no	no	10.1527	3.38276e-06
Gmet_2980	Lipoprotein-anchoring transpeptidase ErfK/SrfK		Cell envelope	Biosynthesis and degradation of murein sacculus and peptidoglycan	0	no	no	9.99214	8.67204e-05
Gmet_0879	CHAD domain (function unknown)		Unknown function		0	no	no	9.98533	0.000702554
Gmet_3213	thiamine-phosphate kinase	thiL	Biosynthesis of cofactors, prosthetic groups, and carriers	Thiamine	0	no	no	9.75124	8.55216e-06
Gmet_1139	Anti-sigma factor antagonist, IraD (Pfam PF4965)	iraD	Regulatory functions	Small molecule interactions	0	no	no	9.61771	0.001114
Gmet_0331	respiratory nitrate reductase chaperone NarJ	narJ	Protein fate	Protein folding and stabilization	0	no	no	9.41982	0.00642231
Gmet_0096	Peptidase M48, Ste24p		Protein fate	Degradation of proteins, peptides, and glycopeptides	1	no	no	9.31644	5.55709e-06
Gmet_0270	L-threonine aldolase (EC 4.1.2.5)	ltaE	Energy metabolism	Amino acids and amines	0	no	no	9.29456	2.17871e-06
Gmet_3327	cupin fold metalloprotein, WbuC family		Unknown function		0	no	no	9.18068	4.3937e-06
Gmet_0768	hypothetical protein		Hypothetical proteins		0	no	no	9.05985	0.00178033
Gmet_1136	Hypothetical protein		Hypothetical proteins		0	no	no	9.04693	0.00762961
Gmet_3294	Acetyl-CoA hydrolase/transferase		Energy metabolism	Other	0	no	no	8.98001	0.0102686
Gmet_3276	PBS lyase HEAT-like repeat protein		Unknown function		0	no	no	8.92586	5.5461e-08
Gmet_0299	HPP-domain-containing membrane protein		Unknown function		4	no	no	8.85076	0.00208181
Gmet_0090	O-6-methylguanine DNA methyltransferase	ogt	DNA metabolism	DNA replication, recombination, and repair	0	no	no	8.81872	2.97436e-05
Gmet_0980	Predicted regulator of Ras-like GTPase activity, Roadblock/LC7/MglB family		Regulatory functions	Signal transduction	0	no	no	8.753	2.81016e-06
Gmet_2809	autotransporter secretion inner membrane protein TamB	tamB	Protein fate	Protein and peptide secretion and trafficking	1	no	no	8.66362	1.80203e-06
Gmet_0334	Nitrate transporter	narK	Transport and binding proteins	Anions	12	no	no	8.59493	0.000320519
Gmet_3123	7,8-dihydropterin-6-yl-methyl-4-(beta-D-ribofuranosyl)aminobenzene 5'-phosphate synthase		Biosynthesis of cofactors, prosthetic groups, and carriers	tetrahydromethanopterin biosynthesis	0	no	no	8.39088	6.12759e-06
Gmet_2762	histidine kinase (EC 2.7.13.3)		Regulatory functions	Signal transduction	2	no	no	8.34253	0.000258645
Gmet_1810	Molybdopterin oxidoreductase Fe4S4 region	actB1	Energy metabolism	Anaerobic	0	no	no	8.33226	0.000379463
Gmet_3439	PilZ domain (Pfam PF7238)		Cell envelope	Surface structures	0	no	no	8.31781	2.73106e-05
Gmet_0319	transposase, IS4 family		Mobile and extrachromosomal element functions	Transposons	0	no	no	8.2713	4.30445e-05
Gmet_3377	ADP-ribosylation/Crystallin J1		Protein fate	Protein modification and repair	0	no	no	8.10133	0.000121572
Gmet_3056	Histone-like DNA-binding protein	ihfA	DNA metabolism	DNA replication, recombination, and repair	0	no	no	8.08757	0.014488
Gmet_1041	extracellular solute-binding protein, family 1	tupA	Transport and binding proteins	Anions	0	no	no	8.0809	6.02705e-07
Gmet_1039	carbohydrate ABC transporter ATP-binding protein, CUT1 family (TC 3.A.1.1.-)		Transport and binding proteins	Carbohydrates	0	no	no	8.06202	7.83771e-07
Gmet_2129	Short-chain dehydrogenase/reductase SDR	pcmM	Fatty acid and phospholipid metabolism	Degradation	0	no	no	7.92773	0.0149935
Gmet_0336	molybdopterin molybdochelatase (EC 2.1.1.1)	moeA-2	Biosynthesis of cofactors, prosthetic groups, and carriers	Molybdopterin	0	no	no	7.91074	0.000152852
Gmet_0486	adenosylcobinamide-phosphate synthase (EC 6.3.1.1)	cobD	Biosynthesis of cofactors, prosthetic groups, and carriers	Heme, porphyrin, and cobalamin	5	no	no	7.89495	6.96484e-06
Gmet_0508	Nitrogen regulatory PII-like, alpha/beta		Regulatory functions	Small molecule interactions	0	no	no	7.88	0.000158494
Gmet_1132	Protein of unknown function DUF4255 (Pfam PF1465)		Unknown function		0	no	no	7.82935	0.000229193
Gmet_2016	DegT/DnrJ/EryC1/StrS aminotransferase		Cell envelope	Biosynthesis and degradation of surface polysaccharides and lipopolysaccharides	0	no	no	7.78629	1.70633e-05
Gmet_1286	RNase adapter protein RapZ		Regulatory functions	Signal transduction	0	no	no	7.7354	9.30862e-08
Gmet_1236	Binding-protein-dependent transport systems inner membrane component		Transport and binding proteins		0	no	no	7.68821	0.000100157
Gmet_1009	phospholipid-binding protein, PBP family		Unknown function		0	no	yes	7.63588	6.75981e-05
Gmet_1806	Methyltransferase type 11 (Pfam PF8241)		Unknown function		0	no	no	7.6132	0.00118756
Gmet_3018	Rhodanese-related sulfurtransferase		Central intermediary metabolism	Sulfur assimilation	1	no	no	7.56114	4.62591e-05
Gmet_1037	cyclic pyranopterin monophosphate synthase subunit MoaC (EC 4.1.99.18)	moaC	Biosynthesis of cofactors, prosthetic groups, and carriers	Molybdopterin	0	no	no	7.55788	1.55373e-05
Gmet_1287	PTS system fructose subfamily IIA component	manX	Transport and binding proteins	Carbohydrates, organic alcohols, and acids	0	no	no	7.543	2.58571e-07
Gmet_2019	diaminopimelate decarboxylase	lysA	Amino acid biosynthesis	Aspartate family	0	no	no	7.52555	6.24406e-06
Gmet_1997	hypothetical protein		hypothetical protein		0	no	yes	7.46428	1.29392e-05
Gmet_3497	Plasma-membrane proton-efflux P-type ATPase		Energy metabolism	Oxidative phosphorylation	8	no	no	7.46417	0.000147234
Gmet_0524	Binding-protein-dependent transport systems inner membrane component		Transport and binding proteins	Anions	12	no	no	7.45316	0.00250635
Gmet_1200	Lecithin:cholesterol/phospholipid:diacylglycerol acyltransferase		Cell envelope	Biosynthesis and degradation of surface polysaccharides and lipopolysaccharides	0	no	no	7.44311	4.3022e-05
Gmet_2906	Domain of unknown function DUF4445 (pfam14574)		Unknown function		0	no	no	7.33014	3.80381e-06
Gmet_2569	Rho termination factor, N-terminal (Pfam PF7498)		Transcription	rho dependent termination	0	no	no	7.27475	0.000125397
Gmet_3274	PBS lyase HEAT-like repeat protein		Unknown function		0	no	no	7.26868	1.55528e-06
Gmet_0878	phosphohistidine phosphatase, SixA	sixA	Regulatory functions	Protein interactions	0	no	no	7.22402	0.000636064
Gmet_2761	Signal transduction histidine kinase, subgroup 1		Regulatory functions	Small molecule interactions	2	no	no	7.18098	0.000105892
Gmet_3261	Fatty acid hydroxylase (Pfam PF4116)		Fatty acid and phospholipid metabolism	Degradation	3	no	no	7.17211	4.81335e-05
Gmet_1092	Polyphosphate:AMP phosphotransferase (EC 2.7.4.-)	ppk	Central intermediary metabolism	Phosphorus compounds	0	no	no	7.16379	0.000315195
Gmet_3471	Pirin, C-terminal domain (Pfam PF5726)		Unknown function		0	no	no	7.12313	0.0177028
Gmet_3275	metal dependent phosphohydrolase		Unknown function		0	no	no	7.08962	2.23727e-07
Gmet_0909	Porin associated cytochrome c family protein, 9 hemes	omaF	Energy metabolism	Electron transport	0	no	yes	7.08351	3.5808e-05
Gmet_2501	Type I site-specific deoxyribonuclease		DNA metabolism	DNA replication, recombination, and repair	0	no	no	7.06815	0.00377305
Gmet_0261	response regulator receiver domain protein (CheY-like)		Regulatory functions	Small molecule interactions	0	no	no	7.04571	0.000135962
Gmet_1210	c-type cytochrome, 2 hemes	mauG	Energy metabolism	Electron transport	0	no	yes	6.9611	0.000240283
Gmet_1022	respiratory nitrate reductase gamma subunit	narI-2	Energy metabolism	Anaerobic	5	no	no	6.94506	0.00238259
Gmet_1665	efflux transporter, RND family, MFP subunit		Transport and binding proteins	Unknown substrate	0	no	no	6.94345	6.57719e-05
Gmet_3504	Cobalamin B12-binding/Radical SAM		Unknown function		0	no	no	6.9372	0.000136937
Gmet_0773	diguanylate cyclase (GGDEF) domain		Regulatory functions	Small molecule interactions	0	no	no	6.84217	7.61238e-05
Gmet_3370	IV_pilin_GFxxxE	gspJ	Cell envelope	Surface structures	1	no	no	6.79677	1.35003e-05
Gmet_3464	Secretion protein HlyD	hlyD	Protein fate	Protein secretion and trafficking	1	no	no	6.78509	0.023044
Gmet_1192	Virulence-related outer membrane protein		Unknown function		0	no	yes	6.75486	0.000434532
Gmet_2787	Uncharacterized conserved protein		Unknown function		0	no	no	6.73036	5.77476e-06
Gmet_1685	Polysaccharide deacetylase		Cell envelope	Biosynthesis and degradation of surface polysaccharides and lipopolysaccharides	0	no	no	6.71617	2.99006e-05
Gmet_1280	LPS export ABC transporter periplasmic protein LptC	lptC	Cell envelope	Lipopolysaccharide transport	0	no	no	6.69514	9.49694e-07
Gmet_2816	PBS lyase HEAT-like repeat protein		Unknown function		0	no	no	6.68974	7.12069e-06
Gmet_2698	Histidine kinase internal region	lytS	Regulatory functions	Small molecule interactions	6	no	no	6.68537	5.27232e-06
Gmet_0333	Nitrate/nitrite transporter NarK	narK	Transport and binding proteins	Anions	12	no	no	6.68074	0.0003185
Gmet_0775	OmpA/MotB	ompA	Cell envelope	Surface structures	0	no	yes	6.66071	5.34664e-05
Gmet_2577	NADH:flavin oxidoreductase/NADH oxidase	namA	Energy metabolism	Electron transport	0	no	no	6.64208	0.000107229
Gmet_2004	Glycosyl transferase, group 1		Cell envelope	Biosynthesis and degradation of surface polysaccharides and lipopolysaccharides	0	no	no	6.63739	3.17782e-06
Gmet_3273	Membrane protein		Unknown function		2	no	no	6.59925	7.499e-06
Gmet_2155	Multicopper oxidase, type 2, cupredoxin		Energy metabolism	Electron transport	1	no	no	6.59313	0.00679815
Gmet_0533	Membrane protein of unknown function		Unknown function		1	no	yes	6.59136	6.80236e-06
Gmet_1805	Hypothetical protein		Hypothetical proteins		0	no	no	6.5694	0.00376008
Gmet_0049	GGDEF domain (Pfam PF99)		Unknown function		0	no	no	6.54196	0.00031427
Gmet_2126	4-cresol dehydrogenase (hydroxylating) [EC:1.17.99.1]	pcmJ	Energy metabolism	Aromatic compounds	0	no	no	6.42981	0.0235373
Gmet_1469	AMP-dependent synthetase and ligase	fadD	Fatty acid and phospholipid metabolism	Biosynthesis	0	no	no	6.42958	0.00026492
Gmet_3490	Ferredoxin:(2Fe-2S)-binding protein		Energy metabolism	Electron transport	0	no	no	6.40996	0.00286679
Gmet_1998	Cell adhesion related domain found in bacteria		Unknown function		0	PS51257	yes	6.39067	4.77571e-06
Gmet_1140	Hypothetical protein		Hypothetical proteins		0	no	no	6.36894	0.000132792
Gmet_3120	Hypothetical protein		Hypothetical proteins		0	no	no	6.34834	2.19776e-06
Gmet_3117	response regulator receiver domain protein (CheY-like)		Regulatory functions	Small molecule interactions	0	no	no	6.3119	3.08594e-07
Gmet_0460	Flagellar motor protein MotB	motB	Cellular processes	Chemotaxis and Motility	1	no	no	6.29177	5.44458e-07
Gmet_1129	Bacteriophage T4, Gp19, tail tube (Pfam PF6841)		Mobile and extrachromosomal elements	Phage	0	no	no	6.28825	0.000171343
Gmet_1042	Phosphate-selective porin O and P	oprP	Cell envelope	Surface structures	0	no	yes	6.27543	3.74483e-06
Gmet_1191	c-type cytochrome family protein, 1 heme		Energy metabolism	Electron transport	0	no	yes	6.2444	0.0164542
Gmet_2623	Glyoxalase/Bleomycin resistance protein		Cellular processes	Toxin production and resistance	0	no	no	6.23656	0.00240859
Gmet_0105	Hypothetical protein		Hypothetical proteins		0	no	no	6.21561	8.73661e-06
Gmet_0596	Membrane protein		Unknown function		3	no	no	6.13162	0.000352582
Gmet_2005	Polysaccharide deacetylase		Cell envelope	Biosynthesis and degradation of surface polysaccharides and lipopolysaccharides	0	no	no	6.08791	3.73788e-06
Gmet_1094	cytochrome c Hsc, 2 hemes	cccA	Energy metabolism	Electron transport	0	no	yes	6.06685	0.000611649
Gmet_2551	Hypothetical protein		Hypothetical proteins		0	no	no	6.04516	0.000147842
Gmet_0478	Cobalamin (vitamin B12) biosynthesis CbiD protein	cbiD	Biosynthesis of cofactors, prosthetic groups, and carriers	Heme, porphyrin, and cobalamin	0	no	no	6.04198	0.000102925
Gmet_2286	anti-sigma-28 factor, FlgM family	flgM	Cellular processes	Chemotaxis and motility	0	no	no	6.02143	6.41551e-06
Gmet_0361	short chain dehydrogenase	adh	Fatty acid and phospholipid metabolism	Biosynthesis	0	no	no	6.01165	9.45208e-05
Gmet_2674	Glyoxylase or a related metal-dependent hydrolase		Unknown function		0	no	no	6.00049	2.81548e-05
Gmet_2002	EpsI family protein	epsI	Transport and binding proteins	Unknown substrate	0	no	yes	5.94849	2.46373e-05
Gmet_1109	bidirectional [NiFe] hydrogenase diaphorase subunit [EC:1.6.5.3]	hoxE	Energy metabolism	Electron transport	0	no	no	5.94232	0.00347193
Gmet_1996	Lipoprotein		Unknown function		1	PS51257	no	5.92163	8.4073e-06
Gmet_1677	FAD dependent oxidoreductase		Energy metabolism	Electron transport	0	no	no	5.89267	0.000529516
Gmet_2619	glucose-6-phosphate 1-dehydrogenase (EC 1.1.1.49)	zwf	Energy metabolism	Pentose phosphate pathway	0	no	no	5.88183	0.000229868
Gmet_3492	ferredoxin family protein, putative	frx-5	Energy metabolism	Electron transport	0	no	no	5.87666	0.00635602
Gmet_2022	Acyl-CoA N-acyltransferase		Unknown function		0	no	no	5.87183	9.61436e-06
Gmet_0034	Metallophosphoesterase		Unknown function		4	no	no	5.82229	0.000246753
Gmet_0042	arylformamidase	kynB	Energy metabolism	Amino acids	0	no	no	5.74971	0.00129624
Gmet_0095	Uracil-DNA glycosylase superfamily	udg	DNA metabolism	DNA replication, recombination, and repair	0	no	no	5.7117	0.000174128
Gmet_0490	DUF296 domain protein		Unknown function		0	no	no	5.69726	0.000163109
Gmet_1889	Dihydropteroate synthase (EC 2.5.1.15)	folP	Biosynthesis of cofactors, prosthetic groups, and carriers	Folic acid	0	no	no	5.67326	5.19414e-06
Gmet_2094	Molybdenum cofactor sulfurase, C-terminal	mosC-2	Biosynthesis of cofactors, prosthetic groups, and carriers	Molybdopterin	0	no	no	5.6556	0.000379149
Gmet_3118	chemotaxis protein CheX	cheX64H	Cellular processes	Chemotaxis and motility	0	no	no	5.64998	1.51732e-06
Gmet_0461	Flagellar motor component MotA	motA	Cellular processes	Chemotaxis and Motility	4	no	no	5.63627	5.15285e-06
Gmet_0758	hypothetical protein		Hypothetical protein		0	no	no	5.60209	0.000580852
Gmet_1655	CoA-binding protein		Unknown function		0	no	no	5.56459	1.81653e-05
Gmet_1720	Peptidase M24		Protein fate	Degradation of proteins, peptides, and glycopeptides	0	no	no	5.5578	0.000462223
Gmet_2782	hypothetical protein		Hypothetical proteins		0	no	no	5.48256	2.49136e-05
Gmet_2726	Predicted metalloprotease		Protein fate	Degradation of proteins, peptides, and glycopeptides	1	no	no	5.44007	0.000424103
Gmet_2142	Acyl-CoA hydrolase		Energy metabolism	Other	0	no	no	5.43386	0.000116891
Gmet_2866	LSU ribosomal protein L19P	rplS	Protein synthesis	Ribosomal proteins: synthesis and modification	0	no	no	5.42972	8.11325e-07
Gmet_2750	Uroporphyrinogen decarboxylase (URO-D)	uroD	Biosynthesis of cofactors, prosthetic groups, and carriers	Heme, porphyrin, and cobalamin	0	no	no	5.39495	0.000223372
Gmet_2024	Asparagine synthase	asnB-2	Amino acid biosynthesis	Aspartate family	0	no	no	5.36955	5.62745e-06
Gmet_3495	serine phosphatase		Protein fate	Protein modification and repair	0	no	no	5.36868	0.000173501
Gmet_1812	Ni/Fe-hydrogenase 2 integral membrane subunit	hybB	Energy metabolism	Electron transport	10	no	no	5.31324	0.000669039
Gmet_2007	Phenylacetate-coenzyme A ligase PaaK, adenylate-forming domain family		Energy metabolism	Amino acids, amines	0	no	no	5.30952	3.04682e-06
Gmet_0996	ABC transporter, substrate-binding protein, aliphatic sulfonates family	ssuA	Transport and binding proteins	Anions	1	no	no	5.30858	0.000792971
Gmet_1142	Tail protein I (Pfam PF9684)		Mobile and extrachromosomal elements	Phage	0	no	no	5.29584	0.000781982
Gmet_2118	FAD dependent oxidoreductase		Energy metabolism	Electron transport	0	no	no	5.28357	0.0429438
Gmet_2140	molybdenum cofactor cytidylyltransferase (EC 2.7.7.76)	pcmX	Biosynthesis of cofactors, prosthetic groups, and carriers	Molybdopterin	0	no	no	5.28004	0.000208434
Gmet_2001	Glycosyl transferase, group 1		Cell envelope	Biosynthesis and degradation of surface polysaccharides and lipopolysaccharides	0	no	no	5.27591	0.000264048
Gmet_3055	DNA polymerase III, epsilon subunit	dnaQ	DNA metabolism	Degradation of DNA	0	no	no	5.26099	0.000253828
Gmet_0680	ADP-ribosylation/Crystallin J1	draG	Central intermediary metabolism	Nitrogen fixation	0	no	no	5.25083	3.49666e-05
Gmet_1974	Transmembrane protein		Unknown function		2	no	no	5.21228	0.0031709
Gmet_1704	Outer membrane protein/outer membrane enzyme PagP	pagL	Cell envelope	Surface structures	0	no	yes	5.20992	0.00211008
Gmet_0995	VacJ-like lipoprotein	vacJ	Cell envelope	Biosynthesis and degradation of surface polysaccharides and lipopolysaccharides	0	no	no	5.20054	0.000843448
Gmet_2318	thymidylate kinase (EC 2.7.4.9)	tmk	Purines, pyrimidines, nucleosides, and nucleotides	Nucleotide and nucleoside interconversions	0	no	no	5.19041	1.71518e-05
Gmet_2448	Six-bladed beta-propeller, TolB-like		Unknown function		1	no	no	5.18704	0.000241956
Gmet_1130	Hypothetical protein		Hypothetical proteins		0	no	no	5.15324	0.000434471
Gmet_0142	c-type cytochrome, 8 hemes		Energy metabolism	Electron transport	1	no	yes	5.14634	0.000217439
Gmet_0477	cobalt-precorrin 8 methylmutase	cbiC	Biosynthesis of cofactors, prosthetic groups, and carriers	Heme, porphyrin, and cobalamin	0	no	no	5.12466	3.28799e-05
Gmet_1145	Hypothetical protein		Hypothetical proteins		0	no	no	5.10906	0.000694495
Gmet_0474	Cobalt ABC transporter CbiQ, permease subunit	cbiQ	Transport and binding proteins	Cations and iron carrying compounds	3	no	no	5.10688	4.91575e-05
Gmet_3516	Peroxiredoxin		Energy metabolism	Electron transport	0	no	no	5.10372	0.000143715
Gmet_1038	molybdopterin molybdochelatase (EC 2.1.1.1)	moeA1	Biosynthesis of cofactors, prosthetic groups, and carriers	Molybdopterin	0	no	no	5.10313	3.60703e-06
Gmet_1931	transcriptional regulator, BadM/Rrf2 family		Regulatory functions	DNA interactions	0	no	no	5.09175	3.87663e-06
Gmet_1647	Lipoprotein cytochrome c, 2 heme-binding sites		Energy metabolism	Electron transport	0	PS51257	yes	5.02879	0.00218113
Gmet_1148	FAD-dependent pyridine nucleotide-disulphide oxidoreductase		Energy metabolism	Nucleotide metabolism	0	no	no	5.02323	0.00252369
Gmet_2985	Hypothetical protein		Hypothetical proteins		0	no	no	5.00445	0.00561489
Gmet_2629	diguanylate cyclase/phosphodiesterase (GGDEF & EAL domains) with PAS/PAC sensor(s)		Regulatory functions	Small molecule interactions	6	no	no	4.99973	8.50264e-06
Gmet_2819	hopanoid biosynthesis associated RND transporter like protein HpnN	hpnN	Unknown function		12	no	no	4.99744	0.000514333
Gmet_3539	Cell division and transport-associated protein TolA (TC 2.C.1.2.1)	tonB	Transport and binding proteins	Cations and iron carrying compounds	0	no	no	4.98673	1.33289e-05
Gmet_1678	Unknown protein		Unknown function		0	no	no	4.97024	0.00155006
Gmet_2595	Hypothetical protein		Hypothetical proteins		0	no	no	4.96354	0.000144134
Gmet_1245	Outer membrane cobalamin receptor protein	btuB	Transport and binding proteins	vitamin B12 transporter	0	no	no	4.96095	2.57034e-05
Gmet_0008	glycerol 3-phosphate dehydrogenase (NAD(P)+) (EC 1.1.1.94)	gpsA	Cell envelope	Biosynthesis and degradation of surface polysaccharides and lipopolysaccharides	0	no	no	4.96075	1.48232e-05
Gmet_3224	transmembrane protein		Unknown function		1	no	no	4.9195	1.52975e-05
Gmet_0027	Membrane associated protein		Unknown function		1	PS51257	yes	4.91448	0.000111414
Gmet_0947	Peptidase U62, modulator of DNA gyrase		Protein fate	Degradation of proteins, peptides, and glycopeptides	0	no	no	4.90841	2.84324e-05
Gmet_1343	Beta-lactamase-like:RNA-metabolising metallo-beta-lactamase		Unknown function		0	no	no	4.88419	4.65549e-06
Gmet_2617	Barstar, RNAse (barnase) inhibitor		Transcription	RNA processing	0	no	no	4.87438	0.00155464
Gmet_1729	Hypothetical protein		Hypothetical proteins		0	no	no	4.81417	1.53407e-05
Gmet_2622	PF13174 Tetratricopeptide repeat		Unknown function		0	no	no	4.80704	0.00213267
Gmet_3299	Porin protein		Cell envelope	Surface structures	0	no	yes	4.78785	0.000950671
Gmet_1807	radical SAM family protein		Unknown function		0	no	no	4.78601	0.000166087
Gmet_3374	type II secretion system protein N, Leptospira/Geobacter-type	gspN	Protein fate	Protein and peptide secretion and trafficking	1	no	no	4.78239	6.34139e-05
Gmet_1389	Lysylphosphatidylglycerol synthetase/glycosyltransferase AglD		Cell envelope	Biosynthesis and degradation of surface polysaccharides and lipopolysaccharides	0	no	no	4.776	4.09136e-05
Gmet_1107	HD-domain/PDEase-like		Unknown function		0	no	no	4.76502	0.000182763
Gmet_0908	Porin	ombF	Cell envelope	Surface structures	0	no	yes	4.75699	0.000193143
Gmet_1653	phosphoglycerate mutase (EC 5.4.2.1)	gpmA	Energy metabolism	Glycolysis/gluconeogenesis	0	no	no	4.73383	3.11505e-05
Gmet_2514	hypothetical protein		hypothetical protein		0	no	no	4.70168	3.82304e-06
Gmet_1135	Hypothetical protein		Hypothetical proteins		0	no	no	4.69825	0.00188195
Gmet_1532	cyclic nucleotide-binding domain (cNMP-BD) protein		Unknown function		0	no	no	4.67107	0.0355462
Gmet_0356	Membrane protein		Unknown function		1	no	no	4.65157	3.99256e-06
Gmet_2671	Phage SPO1 DNA polymerase-related protein		DNA metabolism	DNA replication, recombination, and repair	0	no	no	4.63757	1.85292e-05
Gmet_2805	N-acetylglucosamine kinase (EC 2.7.1.59)	scrK	Energy metabolism	Sugars	0	no	no	4.62351	0.000308808
Gmet_3171	Rubredoxin-type Fe(Cys)4 protein		Energy metabolism	Electron transport	0	no	no	4.61553	0.000805904
Gmet_2061	Na+/solute symporter		Transport and binding proteins	Cations and iron carrying compounds	13	no	no	4.6122	0.00791025
Gmet_3421	YbaB-like DNA-binding protein (Pfam PF2575)		Unknown function		0	no	no	4.60983	7.47221e-05
Gmet_2144	amino acid transporter, AAT family		Transport and binding proteins	Amino acids and amines	10	no	no	4.59487	0.00382451
Gmet_2657	Membrane protein of unknown function		Unknown function		3	no	no	4.59486	3.76122e-05
Gmet_2018	Acyl-CoA N-acyltransferase		Unknown function		0	no	no	4.59253	0.000267314
Gmet_0755	Hypothetical protein		Hypothetical proteins		0	no	no	4.58599	0.00315003
Gmet_1014	Peptidase S1C, Do	degP-2	Protein fate	Protein folding and stabilization	1	no	no	4.57586	0.00119585
Gmet_0798	lysine exporter protein LysE/YggA	lysE	Transport and binding proteins	Amino acids, peptides and amines	6	no	no	4.57466	0.000131797
Gmet_2615	Membrane protein of unknown function		Unknown function		2	no	no	4.56789	0.00259743
Gmet_1713	electron transfer flavoprotein beta subunit	etfB-7	Energy metabolism	Electron transport	0	no	no	4.55467	0.000607261
Gmet_0846	transcriptional regulator, ArsR family	GSU2625	Regulatory functions	DNA interactions	0	no	no	4.53788	0.000254308
Gmet_1197	Cytochrome c, 5 heme-binding sites		Energy metabolism	Electron transport	0	no	yes	4.51082	0.000100914
Gmet_0053	Transglutaminase-like		Protein fate	Protein modification and repair	0	no	no	4.48273	0.000215618
Gmet_3252	GxxExxY protein		Unknown function		0	no	no	4.48262	0.00163984
Gmet_1813	Protein of unknown function DUF3341 (Pfam PF11821)		Unknown function		2	no	no	4.47473	0.00420489
Gmet_1648	Secreted protein		Unknown function		0	no	yes	4.46629	0.00307588
Gmet_1708	Acyl CoA:acetate/3-ketoacid CoA transferase, beta subunit		Fatty acids and phospholipids	Biosynthesis	0	no	no	4.46114	0.0109942
Gmet_0981	3-dehydroquinate dehydratase (EC 4.2.1.1)	aroQ	Amino acid biosynthesis	Aromatic amino acid family	0	no	no	4.44892	0.000490045
Gmet_0375	NADH/Ubiquinone/plastoquinone (complex I)	ehrA-2	Energy metabolism	Electron transport	16	no	no	4.44486	2.35893e-05
Gmet_0907	hypothetical protein		hypothetical protein		1	no	yes	4.44373	0.000439462
Gmet_0860	Peptidoglycan-binding LysM	LysM	Cell envelope	Biosynthesis and degradation of surface polysaccharides and lipopolysaccharides	0	no	yes	4.42001	4.14998e-06
Gmet_3316	SH3-like domain, bacterial-type		Unknown function		0	no	yes	4.40962	0.00558478
Gmet_1999	Heparinase II/III-like (Pfam PF794)		Unknown function		1	PS51257	no	4.40726	5.4143e-06
Gmet_2548	Membrane protein of unknown function		Unknown function		1	no	no	4.38724	4.12326e-05
Gmet_1811	4Fe-4S ferredoxin, iron-sulfur binding protein	actB2	Energy metabolism	Electron transport	0	no	no	4.35756	0.00601859
Gmet_0297	4Fe-4S ferredoxin, iron-sulfur binding protein		Energy metabolism	Electron transport	5	no	no	4.34545	0.0479849
Gmet_2794	IS111A/IS1328/IS1533/IS116/IS11/IS92 transposase		Mobile and extrachromosomal element functions	Transposons	0	no	no	4.31229	0.000171646
Gmet_3095	Flagellar biosynthesis protein FliR	fliR	Cellular processes	Chemotaxis and motility	6	no	no	4.30974	2.12986e-05
Gmet_3482	P-loop containing nucleoside triphosphate hydrolases		Unknown function		0	no	no	4.28592	0.00523982
Gmet_2165	Integrins alpha chain:Multicopper oxidase, type 2		Energy metabolism	Electron transport	0	pfam13517	yes	4.28341	0.000236257
Gmet_2009	O-antigen polymerase		Cell envelope	Biosynthesis and degradation of surface polysaccharides and lipopolysaccharides	11	no	no	4.27145	0.00158842
Gmet_2435	K+ transporting ATPase, KdpC subunit	kdpC	Transport and binding proteins	Cations and iron carrying compounds	1	no	no	4.24966	0.0182468
Gmet_0835	Hypothetical protein		Hypothetical proteins		0	no	no	4.24528	0.00030334
Gmet_2904	phosphoribosylamine--glycine ligase (EC 6.3.4.13)	purD	Purines, pyrimidines, nucleosides, and nucleotides	Purine ribonucleotide biosynthesis	0	no	no	4.23649	0.000139281
Gmet_2450	Glyoxalase/bleomycin resistance protein/dioxygenase		Cellular processes	Toxin production and resistance	0	no	no	4.23335	0.000612143
Gmet_1995	Unknown protein		Unknown function		0	no	yes	4.2167	0.000102969
Gmet_0332	respiratory nitrate reductase gamma subunit	narI-1	Energy metabolism	Anaerobic	5	no	no	4.21063	0.00607124
Gmet_0997	ABC-type nitrate/sulfonate/bicarbonate transport system, ATPase component		Transport and binding proteins	Anions	0	no	no	4.20748	0.00202521
Gmet_3393	4-hydroxybenzoate polyprenyltransferase (EC 2.5.1.39)	ubiA	Biosynthesis of cofactors, prosthetic groups, and carriers	Menaquinone and ubiquinone	8	no	no	4.18606	3.16359e-05
Gmet_1711	L-carnitine dehydratase/bile acid-inducible protein F	caiB	Fatty acid and phospholipid metabolism	Biosynthesis	0	no	no	4.13994	0.0189958
Gmet_0753	Protein of unknown function DUF295		Unknown function		2	no	no	4.13721	0.0369004
Gmet_0484	cobalt-precorrin 5A acetaldehyde-lyase (EC 3.7.1.12)	cbiG	Biosynthesis of cofactors, prosthetic groups, and carriers	Heme, porphyrin, and cobalamin	0	no	no	4.13434	8.54559e-05
Gmet_2921	Protein of unknown function DUF315 (Pfam PF1122)		Unknown function		0	no	yes	4.12754	0.000326697
Gmet_0767	Archaeal DNA helicase HerA or a related bacterial ATPase, contains HAS-barrel and ATPase domains		DNA metabolism	DNA replication, recombination, and repair	0	no	no	4.10817	0.000145908
Gmet_1266	cold-shock DNA-binding protein family	cspA	Regulatory functions	DNA interactions	0	no	no	4.09615	3.14539e-05
Gmet_2594	Phospholipase/lecithinase/hemolysin	lip-1	Fatty acid and phospholipid metabolism	Degradation	1	no	yes	4.0894	4.66652e-06
Gmet_2678	Nucleotide-binding universal stress protein, UspA family	usp-2	Cellular processes	Stress response	0	no	no	4.07864	0.000268113
Gmet_2111	Hypothetical protein		Hypothetical proteins		0	no	no	4.07373	0.0324341
Gmet_1195	Peptidase S8 and S53, subtilisin, kexin, sedolisin		Protein fate	Degradation of proteins, peptides, and glycopeptides	0	no	yes	4.07043	0.00459527
Gmet_0994	non-specific serine/threonine protein kinase [EC:2.7.11.1]		Regulatory functions	Small molecule interactions	0	no	no	4.07024	5.97395e-05
Gmet_2970	Methyltransferase type 11 (Pfam PF8241)		Unknown function		0	no	no	4.06995	0.00048817
Gmet_1627	6,7-dimethyl-8-ribityllumazine synthase (EC 2.5.1.78)	ribH	Biosynthesis of cofactors, prosthetic groups, and carriers	Riboflavin, FMN, and FAD	0	no	no	4.06964	5.21623e-05
Gmet_1372	protein of unknown function DUF477		Unknown function		0	no	no	4.06204	0.000251233
Gmet_0590	Carboxypeptidase-like, regulatory domain		Protein fate	Degradation of proteins, peptides, and glycopeptides	0	no	no	4.05888	7.62869e-05
Gmet_1466	Hypothetical protein		Hypothetical proteins		0	no	no	4.05144	0.0277276
Gmet_2006	Cysteine desulphurases, SufS	sufS	Biosynthesis of cofactors, prosthetic groups, and carriers	FeS cluster biosynthesis	0	no	no	4.03985	1.28646e-05
Gmet_3020	acyl-phosphate glycerol-3-phosphate acyltransferase	plsY	Fatty acid and phospholipid metabolism	Biosynthesis	5	no	no	4.02681	0.000282909
Gmet_2439	Cobalt transport protein ATP-binding subunit	cbiO	Transport and binding proteins	Cations and iron carrying compounds	0	no	no	4.02621	0.000314928
Gmet_0330	c-type cytochrome family protein, 1 heme	narH-1	Energy metabolism	Electron transport	0	no	no	4.0248	0.00116001
Gmet_3030	Protein-PII uridylyltransferase, N-terminal (Pfam PF3445)		Unknown function		0	no	no	4.02288	0.000132351
Gmet_1933	Heat shock protein DnaJ-like	dnaJ	Protein fate	Protein folding and stabilization	0	no	no	4.01631	0.0136416
Gmet_0179	Uncharacterized conserved protein YfiP, DTW domain		Unknown function		0	no	no	4.00225	0.000393418
Gmet_2302	Response regulator receiver domain protein (CheY-like)	cheY4H-4	Cellular processes	Chemotaxis and motility	0	no	no	3.99835	0.0160246
Gmet_1721	Thioesterase superfamily		Fatty acid and phospholipid metabolism	Degradation	0	no	no	3.9964	0.00108557
Gmet_3522	outer membrane protein, putative	ompW	Cell envelope	outer membrane protein	0	no	yes	3.99341	1.20081e-05
Gmet_1033	4Fe-4S ferredoxin-type, iron-sulpur binding domain	fdx	Energy metabolism	Electron transport	0	no	no	3.99028	9.87697e-06
Gmet_0060	2-C-methyl-D-erythritol 4-phosphate cytidylyltransferase	ispD	Biosynthesis of cofactors, prosthetic groups, and carriers	terpenoid backbone	0	no	no	3.98339	8.25795e-06
Gmet_3397	Winged helix-turn-helix transcription repressor DNA-binding		Regulatory functions	DNA interactions	0	no	no	3.98054	0.0168691
Gmet_0778	response regulator receiver domain protein (CheY-like)	cheY-11	Regulatory functions	Small molecule interactions	0	no	no	3.97565	0.00176006
Gmet_0837	CO or xanthine dehydrogenase, Mo-binding subunit		Energy metabolism	Electron transport	1	no	no	3.9684	0.000817003
Gmet_1303	metallohydrolase, glycoprotease/Kae1 family	tsaD	Protein fate	Degradation of proteins, peptides, and glycopeptides	0	no	no	3.96791	2.86044e-05
Gmet_0422	Short-chain dehydrogenase/reductase SDR		Fatty acid and phospholipid metabolism	Biosynthesis	0	no	no	3.96322	0.00394765
Gmet_3128	efflux transporter, RND family, MFP subunit	mfp	Transport and binding proteins	Unknown substrate	1	no	no	3.95333	8.76618e-05
Gmet_3333	comF family protein	comF	Cellular processes	DNA transformation	0	no	no	3.93682	0.00395558
Gmet_2425	diguanylate cyclase (GGDEF domain)		Regulatory functions	Small molecule interactions	0	no	no	3.92673	1.05689e-05
Gmet_0953	Protein of unknown function DUF2914 (Pfam PF11141)		Unknown function		0	no	no	3.91917	0.00082229
Gmet_1804	molybdopterin molybdochelatase (EC 2.1.1.1)	moeA-3	Biosynthesis of cofactors, prosthetic groups, and carriers	Molybdopterin	0	no	no	3.91742	0.0002113
Gmet_1299	lipoprotein, putative		Unknown function		0	PS51257	no	3.91678	0.000218064
Gmet_0791	Lipoprotein	prcB	Unknown function		1	PS51257	yes	3.89861	0.00168184
Gmet_0927	rod shape-determining protein MreD, putative	mreD	Cell envelope	Biosynthesis and degradation of murein sacculus and peptidoglycan	4	no	no	3.89854	0.00036898
Gmet_1128	Phage tail sheath protein		Mobile and extrachromosomal element functions	Phage	0	no	no	3.87011	2.96993e-05
Gmet_2697	two component transcriptional regulator, LytTR family	lytT	Regulatory functions	Small molecule interactions	0	no	no	3.86382	0.00032452
Gmet_1246	putative geopeptide radical SAM maturase	gptM	Protein fate	Protein modification and repair	0	no	no	3.85568	1.2177e-05
Gmet_0371	Ni,Fe-hydrogenase III large subunit	hydB	Energy metabolism	Electron transport	0	no	no	3.85041	3.9341e-05
Gmet_2102	phenylphosphate carboxylase beta subunit (EC 6.4.1.-)	ppcB	Energy metabolism	Aromatic compounds	0	no	no	3.84854	0.0078874
Gmet_2510	pyruvate dehydrogenase E1 component beta subunit	pdhB	Energy metabolism	Pyruvate dehydrogenase	0	no	no	3.84739	0.00125993
Gmet_1781	hypothetical protein		Hypothetical proteins		0	no	no	3.84561	0.000907229
Gmet_2964	Transposase, IS4-like		Mobile and extrachromosomal element functions	Transposons	0	no	no	3.84539	0.000245477
Gmet_0047	pseudouridine synthase, RluA family	rluA	Protein synthesis	tRNA and rRNA base modification	0	no	no	3.8448	1.16869e-05
Gmet_3417	Small GTPase superfamily, ARF/SAR type (Pfam PF25)		Unknown function		0	no	no	3.83921	2.13668e-05
Gmet_1099	L-alanine dehydrogenase (EC 1.4.1.1)	ald	Energy metabolism	Amino acids and amines	0	no	no	3.83526	0.00435734
Gmet_0013	daunorubicin resistance ABC transporter	drrA	Transport and binding proteins	Other	0	no	no	3.83078	0.000102707
Gmet_3134	DNA repair protein RadC, contains a helix-hairpin-helix DNA-binding motif	radC	DNA metabolism	DNA replication, recombination, and repair	0	no	no	3.82802	2.89159e-05
Gmet_3096	Flagellar biosynthesis protein FliQ	fliQ	Cellular processes	Chemotaxis and motility	0	no	no	3.82318	0.000513788
Gmet_0009	PAS/PAC sensor signal transduction histidine kinase (EC 2.7.13.3)		Regulatory functions	Small molecule interactions	1	no	no	3.81964	9.31064e-05
Gmet_2297	SSU ribosomal protein S2P	rpsT	Protein synthesis	Ribosomal proteins: synthesis and modification	0	no	yes	3.80784	0.00015882
Gmet_1101	Protein of unknown function		Unknown function		0	no	no	3.80276	0.000902859
Gmet_2958	S-adenosyl-L-methionine-dependent methyltransferase		Unknown function		0	no	no	3.77799	0.00131235
Gmet_0421	Transport-associated		Unknown function		0	no	no	3.76811	0.00291451
Gmet_2020	AMP-dependent synthetase and ligase		Energy metabolism	Other	0	no	no	3.76758	1.0712e-05
Gmet_3010	aminodeoxychorismate synthase, component I	pabB	Biosynthesis of cofactors, prosthetic groups, and carriers	Folic acid	0	no	no	3.76668	1.44666e-05
Gmet_0329	Nitrate reductase, alpha subunit	narG	Energy metabolism	Electron transport	0	no	no	3.7652	0.00172173
Gmet_2727	OmpA/MotB	ompA	Cell envelope	Surface structures	1	no	no	3.76007	0.000481852
Gmet_2947	dihydrofolate reductase (EC 1.5.1.3)	folA	Biosynthesis of cofactors, prosthetic groups, and carriers	Folate	0	no	no	3.7599	0.000272378
Gmet_2456	Predicted membrane protein		Unknown function		6	no	no	3.75253	0.00499951
Gmet_2051	host factor Hfq	hfq	Regulatory functions	Other	0	no	no	3.75129	0.00301969
Gmet_2547	Autotransporter beta-domain		Unknown function		0	no	yes	3.7315	1.36066e-05
Gmet_0364	Putative membrane protein		Unknown function		2	no	no	3.72314	0.00289805
Gmet_1010	Alkylhydroperoxidase AhpD core	ahpD	Unknown function		0	no	no	3.71738	0.00708252
Gmet_1883	NAD(P)H-hydrate epimerase	nnr	Biosynthesis of cofactors, prosthetic groups, and carriers	NADH repair	0	no	no	3.70992	8.47306e-06
Gmet_1011	Antibiotic biosynthesis monooxygenase		Cellular processes	Toxin production and resistance	0	no	no	3.70445	0.0193586
Gmet_1296	Smr protein/MutS2 C-terminal		Unknown function		0	no	no	3.69928	0.00224134
Gmet_0919	Glycosyl transferase, family 2		Cell envelope	Biosynthesis and degradation of surface polysaccharides and lipopolysaccharides	0	no	no	3.69854	0.00023828
Gmet_1196	PASTA domain		Unknown function		0	no	no	3.69002	0.00171809
Gmet_2689	citrate synthase (EC 2.3.3.1)	gltA	Energy metabolism	TCA cycle	0	no	no	3.68351	0.000403447
Gmet_3151	Biotin/lipoate A/B protein ligase	lplA	Fatty acid and phospholipid metabolism	Biosynthesis	0	no	no	3.68119	0.000424348
Gmet_0381	protein release factor-glutamine N5-methyltransferase (EC 2.1.1.-)	hemK	Protein fate	Protein modification and repair	0	no	no	3.6771	2.9437e-05
Gmet_1909	FMN-binding split barrel-related		Energy metabolism	Electron transport	0	no	no	3.67191	0.0103441
Gmet_1458	Filamentous haemagglutinin-like		Unknown function		0	no	yes	3.66708	0.0020266
Gmet_3371	General secretion pathway protein K	gspK	Protein fate	Protein secretion and trafficking	1	no	no	3.66502	6.75087e-05
Gmet_0941	NAD+ kinase [EC:2.7.1.23]	ppnK	Purines, pyrimidines, nucleosides, and nucleotides	Nucleotide interconversions	0	no	no	3.65911	2.16019e-05
Gmet_2957	Uncharacterised protein family UPF153 (Pfam PF3692)		Unknown function		0	no	no	3.65489	0.000218835
Gmet_1178	cell division protein ZapA	zapA	Cellular processes	Cell division	0	no	no	3.64774	3.73198e-05
Gmet_2101	phosphoenolpyruvate synthase	ppsA	Energy metabolism	Glycolysis/gluconeogenesis	0	no	no	3.63829	0.0468468
Gmet_0197	multi-sensor signal transduction histidine kinase (EC 2.7.13.3)		Regulatory functions	Small molecule interactions	2	no	no	3.63434	0.00691571
Gmet_2838	Pseudouridine synthase, RluD	rluA	Protein synthesis	tRNA and rRNA base modification	0	no	no	3.63077	0.000191807
Gmet_3109	type III secretion system ATPase, FliI/YscN (EC 3.6.3.15)	fliI	Cellular processes	Chemotaxis and motility	0	no	no	3.62339	3.65127e-05
Gmet_2836	Protein of unknown function DUF318 (Pfam PF1136)		Unknown function		0	no	no	3.61593	0.00527678
Gmet_0257	Major facilitator superfamily MFS_1		Transport and binding proteins	Unknown substrate	12	no	no	3.61327	0.000143113
Gmet_0397	NAD-dependent protein deacetylase, SIR2 family	sir2	Protein fate	Protein modification and repair	0	no	no	3.61109	3.42111e-05
Gmet_2920	Domain of unknown function DUF415 (Pfam PF13387)		Unknown function		0	no	no	3.59321	0.00165587
Gmet_0170	c-type cytochromes, 1 hemes		Energy metabolism	Electron transport	0	no	yes	3.58298	0.000322235
Gmet_1350	Peptidase M23B		Protein fate	Degradation of proteins, peptides, and glycopeptides	0	no	no	3.58118	0.000716506
Gmet_1451	Periplasmic binding protein-like II		Transport and binding proteins	Others	0	no	yes	3.57549	0.00976681
Gmet_2633	Transport ATP-binding protein CydC	cydC	Transport and binding proteins	Amino acids and amines	6	no	no	3.57387	0.000911854
Gmet_2583	Multicopper oxidase with three cupredoxin domains		Energy metabolism	Electron transport	0	no	no	3.57344	0.00015782
Gmet_2078	Aminotransferase, class I/classII (Pfam PF155)		Energy metabolism	Amino acids and amines	0	no	no	3.56748	3.62016e-05
Gmet_1146	Domain of unknown function DUF4157 (Pfam PF13699)		Unknown function		0	no	no	3.54928	0.000831282
Gmet_0310	succinate dehydrogenase subunit C	sdhE	Energy metabolism	TCA cycle	0	no	no	3.53878	0.0379942
Gmet_3444	Unknown protein		Unknown function		0	no	no	3.53402	0.035193
Gmet_3372	general secretion pathway protein L, putative	gspL	Protein fate	Protein and peptide secretion and trafficking	1	no	no	3.4965	1.36272e-05
Gmet_2663	Predicted SAM-depedendent methyltransferase		Unknown function		0	no	no	3.48825	2.2613e-05
Gmet_1459	outer membrane transport energization protein ExbB (TC 2.C.1.1.1)	exbB	Transport and binding proteins	Biopolymer transport	0	no	yes	3.48809	0.025705
Gmet_2143	benzoate-CoA ligase (EC 6.2.1.25)	bamY	Energy metabolism	Aromatic compounds	0	no	no	3.48763	0.00962301
Gmet_2614	putative GAF sensor protein		Regulatory functions	Small molecule interactions	0	no	no	3.47777	0.00220579
Gmet_0686	Hypothetical protein		Hypothetical proteins		0	no	no	3.47649	0.000404059
Gmet_1138	Phage fibre proteins		Mobile and extrachromosomal element functions	Phage	0	no	no	3.47355	0.000790871
Gmet_1910	Ribonucleotide reductase large subunit	nrdA	Purines, pyrimidines, nucleosides and nucleotides	Pyrimidine ribonucleotide biosynthesis	0	no	no	3.47295	0.0303584
Gmet_2817	HD domain (Pfam PF1966)		Unknown function		0	no	no	3.46241	0.000138252
Gmet_2741	lipid kinase, YegS/Rv2252/BmrU family		Unknown function		0	no	no	3.45387	0.000781057
Gmet_0861	type II secretion system protein E		Cellular processes	Chemotaxis and motility	0	no	no	3.4466	0.000115357
Gmet_3386	ribosomal protein L11 methyltransferase	prmA	Protein synthesis	Ribosomal proteins: synthesis and modification	0	no	no	3.43499	0.000757102
Gmet_2751	Cobalamin B12-binding protein		Transport and binding proteins	cobalamin B12	0	no	no	3.43088	0.000254096
Gmet_2345	Lipopolysaccharide heptosyltransferase II	rfaQ	Cell envelope	Biosynthesis and degradation of surface polysaccharides and lipopolysaccharides	0	no	no	3.42982	0.000968509
Gmet_2661	Ankyrin		Regulatory functions	Small molecule interactions	1	no	yes	3.42396	0.000108636
Gmet_2598	NADH/Ubiquinone/plastoquinone (complex I)	ehrD-1	Energy metabolism	Electron transport	13	no	no	3.42155	0.00017828
Gmet_2601	NADH/ubiquinone/plastoquinone (complex I)	ehrA-1	Energy metabolism	Electron transport	14	no	no	3.41832	0.000522327
Gmet_0859	response regulator receiver domain protein (CheY-like)		Regulatory functions	Small molecule interactions	1	no	no	3.4182	2.15583e-05
Gmet_2072	3-hydroxyacyl-CoA dehydrogenase (EC 1.1.1.35)	fadB	Fatty acids and phospholipids	Degradation	0	no	no	3.41589	0.0076577
Gmet_3300	electron transfer flavoprotein beta subunit	etfB-9	Energy metabolism	Electron transport	0	no	no	3.41178	0.000764037
Gmet_0006	Armadillo-like helical		Unknown function		0	no	no	3.41082	5.00021e-05
Gmet_0959	type 4 prepilin peptidase 1	pilD	Cell envelope	Surface structures	5	no	no	3.40456	0.000527994
Gmet_1086	Transglutaminase-like enzyme, putative cysteine protease		Protein fate	Degradation of proteins and peptides	0	no	yes	3.40136	0.000111149
Gmet_2362	Peptidylprolyl isomerase, FKBP-type		Protein fate	Protein modification and repair	0	PS51257	yes	3.40115	0.000356411
Gmet_3514	Quinoprotein amine dehydrogenase, beta chain-like		Energy metabolism	Electron transport	1	PS51257	yes	3.39844	0.000138315
Gmet_1844	phosphoribosylformylglycinamidine cyclo-ligase (EC 6.3.3.1)	purM	Purines, pyrimidines, nucleosides, and nucleotides	Purine ribonucleotide biosynthesis	0	no	no	3.3947	0.000157496
Gmet_1614	Cation-transport ATPase, E1-E2 family		Energy metabolism	Cations and iron carrying compounds	0	no	no	3.39442	0.00105968
Gmet_3223	UvrD/REP helicase		DNA metabolism	Replication, recombination, and repair	0	no	no	3.38661	3.43656e-05
Gmet_3161	FlhB domain protein, putative	flhB	Protein fate	Protein and peptide secretion and trafficking	0	no	no	3.38357	0.00456375
Gmet_1298	diguanylate cyclase with GAF sensor		Regulatory functions	Small molecule interactions	0	no	no	3.38254	0.000133392
Gmet_0585	ADP-heptose:LPS heptosyltransferase		Cell envelope	Biosynthesis and degradation of surface polysaccharides and lipopolysaccharides	2	no	no	3.38227	0.000706907
Gmet_3016	camphor resistance protein CrcB	crcB	Cellular processes	Toxin production and resistance	4	no	no	3.37749	0.0011574
Gmet_2756	hypothetical protein		hypothetical protein		0	no	no	3.37437	0.0152129
Gmet_1664	Hydrophobe/amphiphile efflux-1 HAE1		Cellular processes	Toxin production and resistance	0	no	no	3.37138	3.39927e-05
Gmet_1111	NAD(P)-dependent nickel-iron dehydrogenase diaphorase component subunit HoxU	hoxU	Energy metabolism	Electron transport	0	no	no	3.36929	0.02951
Gmet_0510	Membrane protein of unknown function		Unknown function		2	no	no	3.36867	0.000251793
Gmet_1697	(3R)-hydroxymyristoyl-(acyl-carrier-protein) dehydratase	fabZ-1	Fatty acids and phospholipids	Biosynthesis	0	no	no	3.35687	0.00290684
Gmet_3506	c-type cytochrome family protein, 2 hemes		Energy metabolism	Electron transport	1	no	yes	3.35501	0.00621879
Gmet_0398	N6-adenine-specific DNA methylase	ypsC	Regulatory functions	DNA interactions	0	no	no	3.3409	0.000332851
Gmet_2707	MCP methyltransferase, CheR-type	cheR4H-2	Cellular processes	Chemotaxis and motility	0	no	no	3.33552	8.54285e-05
Gmet_1537	CbbQ/NirQ/NorQ C-terminal (Pfam PF846)		Unknown function		0	no	no	3.31415	0.0518413
Gmet_0390	phosphoribosyl-ATP pyrophosphatase (EC 3.6.1.31)	hisE	Amino acid biosynthesis	Histidine family	0	no	no	3.31135	5.82211e-05
Gmet_2711	response regulator receiver (CheY-like) modulated CheB methylesterase	cheB	Cellular processes	Chemotaxis and motility	0	no	no	3.30484	0.000107981
Gmet_2554	Protein of unknown function DUF41 (Pfam PF4165)		Unknown function		7	no	no	3.29886	0.000407419
Gmet_3496	MetA-pathway of phenol degradation, putative (Pfam PF13557)		Energy metabolism	phenol degradation	0	no	yes	3.28944	0.000131381
Gmet_2063	Acyl-CoA thioesterase	fadM	Fatty acid and phospholipid metabolism	Biosynthesis	0	no	no	3.28754	0.0219217
Gmet_2691	surface protein		Unknown funciton		1	PS51257	no	3.28335	0.00869235
Gmet_1885	pyridoxine 5'-phosphate synthase (EC 2.6.99.2)	pdxJ	Biosynthesis of cofactors, prosthetic groups, and carriers	Pyridoxine	0	no	no	3.28249	3.02096e-05
Gmet_2752	Dehydrogenase complex E2 component, dihydrolipamide acetyltransferase	aceF	Energy metabolism	Pyruvate dehydrogenase	0	no	no	3.28189	0.000572227
Gmet_3369	general secretion pathway protein I	gspI	Cell envelope	Surface structures	1	no	no	3.27875	0.000700988
Gmet_2627	esterase/lipase/thioesterase family active site:lipase (class 3)		Fatty acid and phospholipid metabolism	Degradation	0	PS51257	yes	3.27678	7.81564e-05
Gmet_2578	Protein of unknown function DUF2784 (Pfam PF1861)		Unknown function		3	no	no	3.27636	0.000398703
Gmet_1514	Secreted protein		Unknown function		0	no	yes	3.27463	0.00373218
Gmet_0374	NADH:ubiquinone oxidoreductase, subunit 1/F42H2 oxidoreductase subunit H	nuoH	Energy metabolism	Electron transport	8	no	no	3.27278	0.000647297
Gmet_1112	NAD(P)-dependent nickel-iron dehydrogenase subunit HoxY	hoxY	Energy metabolism	Electron transport	0	no	no	3.2704	0.0363363
Gmet_1944	Beta-lactamase-like (Pfam PF753)		Unknown function		0	no	no	3.26561	2.15404e-05
Gmet_0101	Radical SAM superfamily enzyme YgiQ, UPF313 family		Unknown function		0	no	no	3.25715	0.000265411
Gmet_0171	NADH dehydrogenase subunit M (EC 1.6.5.3)	nuoM-2	Energy metabolism	Electron transport	13	no	no	3.25674	0.00553363
Gmet_1281	OstA-like protein	ostA	Cell envelope	Lipopolysaccharide transport	0	no	yes	3.25575	2.30343e-05
Gmet_2621	Ribose/galactose isomerase	rpiB-2	Energy metabolism	Pentose phosphate pathway	0	no	no	3.23683	0.00376456
Gmet_1116	sugar fermentation stimulation protein A	sfsA	Energy metabolism	Fermentation	0	no	no	3.23336	0.0192339
Gmet_0059	2-C-methyl-D-erythritol 2,4-cyclodiphosphate synthase (EC 4.6.1.12)	ispF	Biosynthesis of cofactors, prosthetic groups, and carriers	Terpenoid backbone biosynthesis	0	no	no	3.23138	6.23963e-05
Gmet_3169	Phosphoenolpyruvate carboxykinase (ATP)	pckA	Energy metabolism	Glycolysis/gluconeogenesis	0	no	no	3.22771	0.000187981
Gmet_0269	Protein of unknown function DUF3124 (Pfam PF11322)		Unknown function		1	no	no	3.22507	0.000148388
Gmet_1110	NAD(P)-dependent nickel-iron dehydrogenase flavin-containing subunit	hoxF	Energy metabolism	Electron transport	0	no	no	3.21544	0.0102669
Gmet_1278	D-arabinose 5-phosphate isomerase GutQ	gutQ	Cell envelope	Biosynthesis and degradation of surface polysaccharides and lipopolysaccharides	0	no	no	3.21537	0.000202983
Gmet_1005	multi-sensor signal transduction histidine kinase (EC 2.7.13.3)		Regulatory functions	Small molecule interactions	0	no	no	3.2145	0.00910708
Gmet_3110	flagellar assembly protein fliH, putative	fliH	Cellular processes	Chemotaxis and motility	0	no	no	3.21417	3.30481e-05
Gmet_2475	Folylpolyglutamate synthetase	folC	Biosynthesis of cofactors, prosthetic groups, and carriers	Folic acid	0	no	no	3.21359	1.64082e-05
Gmet_0751	Peptidase S8 and S53, subtilisin, kexin, sedolisin		Protein fate	Degradation of proteins and peptides	1	no	yes	3.20927	0.000633098
Gmet_0115	Patatin/Phospholipase A2-related (Pfam PF1734)		Fatty acid and phospholipid metabolism	Degradation	0	no	no	3.19295	6.76986e-05
Gmet_0139	Pectin lyase fold		Unknown function		1	no	yes	3.18596	2.49177e-05
Gmet_2138	selenium-dependent molybdenum hydroxylase system protein, YqeB family	pcmV	Biosynthesis of cofactors, prosthetic groups, and carriers	Molybdopterin	0	no	no	3.17712	0.000726112
Gmet_0512	Molybdenum ABC transporter, periplasmic binding protein	modA	Transport and binding proteins	Anions	1	no	yes	3.17215	0.000241059
Gmet_0724	Ribonuclease BN, tRNA processing enzyme		Transcription	RNA processing	0	no	no	3.16632	0.00118326
Gmet_3235	uroporphyrinogen-III C-methyltransferase	cobA	Biosynthesis of cofactors, prosthetic groups, and carriers	Heme, porphyrin, and cobalamin	0	no	no	3.16502	6.8133e-05
Gmet_1809	Transmembrane quinol:cytochrome c oxidoreductase pentaheme cytochrome subunit, 5 hemes	act	Energy metabolism	Electron transport	1	no	no	3.1624	0.0132006
Gmet_0929	cell elongation-specific peptidoglycan biosynthesis regulator RodA	rodA	Cell envelope	Biosynthesis and degradation of murein sacculus and peptidoglycan	8	no	no	3.16138	0.00611533
Gmet_0797	PEP-CTERM protein-sorting domain		Cell envelope	Surface structures	1	TIGR02595	yes	3.1585	0.000563322
Gmet_2626	cytochrome p46, 1 heme		Energy metabolism	Electron transport	0	no	no	3.15261	6.76416e-05
Gmet_0961	two component, sigma54 specific, transcriptional regulator, Fis family		Regulatory functions	DNA interactions	0	no	no	3.14677	5.63736e-05
Gmet_2808	Outer membrane translocation and assembly module TamA	tamA	Cell envelope	Surface structures	1	pfam01103	no	3.14664	0.000650592
Gmet_1891	tRNA(Ile)-lysidine synthetase	tilS	Protein synthesis	tRNA and rRNA base modification	0	no	no	3.13925	0.000372938
Gmet_0733	c-type cytochrome, 1 heme		Energy metabolism	Electron transport	0	no	yes	3.12823	0.000340729
Gmet_2131	4-hydroxybenzaldehyde dehydrogenase (EC 1.2.1.64)		Energy metabolism	Glycolysis/gluconeogenesis	0	no	no	3.12735	0.0141322
Gmet_1475	YD repeat protein		Unknown function		0	no	yes	3.12682	0.00261441
Gmet_0955	response regulator receiver domain protein (CheY-like)	cheY	Regulatory functions	Small molecule interactions	0	no	no	3.12604	3.80355e-05
Gmet_1714	Fe-S oxidoreductase		Energy metabolism	Electron transport	0	no	no	3.12034	0.00451997
Gmet_1013	Rhodanese-like		Unknown function		0	no	no	3.11695	0.00634331
Gmet_3314	type VI secretion protein, VC_A111 family	tssG	Protein fate	Protein and peptide secretion and trafficking	0	no	no	3.11172	0.00362753
Gmet_3225	Peptidoglycan-binding LysM	lysM	Cell envelope	Biosynthesis and degradation of murein sacculus and peptidoglycan	0	no	yes	3.10249	0.000338032
Gmet_1814	quinol:cytochrome c oxidoreductase monoheme cytochrome subunit, 1 heme	actE	Energy metabolism	Electron transport	0	no	yes	3.10235	0.0214733
Gmet_2511	Pyruvate dehydrogenase complex E2 component, dihydrolipoamide acetyltransferase	bkdF	Energy metabolism	Pyruvate metabolism	0	no	no	3.10066	0.00584029
Gmet_2664	4Fe4S-binding SPASM domain		Energy metabolism	Electron transport	0	no	no	3.09897	0.000307615
Gmet_1077	MCP methyltransferase, CheR-type	cheR36H	Cellular processes	Chemotaxis	0	no	no	3.09157	0.00392264
Gmet_2725	PEP-CTERM protein-sorting domain		Protein fate	Protein and peptide secretion and trafficking	0	no	yes	3.08891	0.0194509
Gmet_1288	Phosphotransferase System HPr (HPr) Family	ptsH	Regulatory functions	Signal transduction	0	no	no	3.08592	0.000310112
Gmet_1347	Phosphoesterase, PA-phosphatase related		Unknown function		0	no	no	3.07161	0.00010718
Gmet_1304	ribosomal RNA small subunit methyltransferase A	ksgA	Protein synthesis	tRNA and rRNA base modification	0	no	no	3.07063	0.000312089
Gmet_3125	protein of unknown function DUF32		Unknown function		0	no	no	3.05093	0.00331938
Gmet_0833	Alpha amylase, catalytic region		Energy metabolism	Carbohydrates	0	no	no	3.04943	4.94716e-05
Gmet_3427	Methyl-viologen-reducing hydrogenase, delta subunit	mvhD	Energy metabolism	Electron transport	0	no	no	3.04606	0.000712598
Gmet_2013	Polysaccharide deacetylase		Energy metabolism	Carbohydrate degrradation	1	no	no	3.04592	0.00215417
Gmet_3395	succinate semialdehyde dehydrogenase (EC 1.2.1.16)	gabD	Central intermediary metabolism	GABA shunt	0	no	no	3.04528	0.000148092
Gmet_2574	Membrane protein of unknown function		Unknown function		1	no	no	3.04496	0.00654177
Gmet_2774	Predicted PurR-regulated permease PerM		Unknown function		0	no	no	3.03565	0.000422467
Gmet_1734	Hypothetical protein		Hypothetical proteins		0	no	no	3.03162	0.0298733
Gmet_0373	NAD-dependent dehydrogenase subunit	ehrC-2	Energy metabolism	Electron transport	7	no	no	3.03017	0.00185027
Gmet_0661	carbamoyl-phosphate synthase large subunit	carB	Purines, pyrimidines, nucleosides, and nucleotides	Pyrimidine ribonucleotide biosynthesis	0	no	no	3.02631	0.000253903
Gmet_2609	CxxCxxCC domain protein		Unknown function		0	no	no	3.01935	0.00771256
Gmet_1650	Outer membrane efflux protein (Pfam PF2321)		Transport and binding proteins	Unknown substrate	0	no	yes	3.01901	6.86487e-05
Gmet_3015	DUF444 domain lipoprotein		Unknown function		0	PS51257	no	3.01853	0.0021001
Gmet_3388	hypothetical protein		Hypothetical protein		0	no	no	3.01688	0.000794908
Gmet_3221	Predicted arabinose efflux permease, MFS family		Transport and binding proteins	Sugars	11	no	no	3.01659	0.000120495
Gmet_0805	Flavin reductase-like, FMN-binding		Energy metabolism	Electron transport	0	no	no	3.01646	0.00201629
Gmet_0858	Cation efflux protein	fieF	Transport and binding proteins	Cations and iron carrying compounds	4	no	no	3.0125	5.47537e-05
Gmet_2391	4-alpha-glucanotransferase (EC 2.4.1.25)	malQ	Energy metabolism	Biosynthesis and degradation of polysaccharides	0	no	no	3.0119	0.000411708
Gmet_0414	UDP-N-acetylmuramate dehydrogenase (EC 1.1.1.158)	murB	Cell envelope	Biosynthesis and degradation of murein sacculus and peptidoglycan	0	no	no	3.00416	0.000157634
Gmet_0168	NADH dehydrogenase subunit L (EC 1.6.5.3)	nuoL-2	Energy metabolism	Electron transport	16	no	no	2.99823	0.000668223
Gmet_0235	Winged helix-turn-helix transcription repressor DNA-binding		Regulatory functions	DNA interactions	0	no	no	2.99727	0.00396585
Gmet_0943	Hypothetical protein		Hypothetical proteins		0	no	no	2.99584	0.000975158
Gmet_0782	diguanylate cyclase/phosphodiesterase		Regulatory functions	Small molecule interactions	1	no	no	2.98619	0.000166077
Gmet_0887	Dolichyl-phosphate-mannose-protein mannosyltransferase		Cell envelope	Biosynthesis and degradation of surface polysaccharides and lipopolysaccharides	13	no	no	2.98028	0.000785659
Gmet_2656	hypothetical protein		Hypothetical proteins		0	no	no	2.97936	0.00145439
Gmet_2788	amino acid-binding domain sensor histidine kinase (EC 2.7.13.3)		Regulatory functions	Small molecule interactions	2	no	yes	2.97922	3.7067e-05
Gmet_2008	Glycosyl transferase, family 2		Cell envelope	Biosynthesis and degradation of surface polysaccharides and lipopolysaccharides	4	no	no	2.97662	0.000101021
Gmet_2949	Drug/metabolite transporter (Pfam PF892)	eamA	Transport and binding proteins	multidrug resistance	10	no	no	2.97605	0.0143675
Gmet_0737	type IV pilus assembly protein PilY1	pilY1-1	Cell envelope	Surface structures	1	no	yes	2.97042	0.000132702
Gmet_0369	NADH ubiquinone oxidoreductase, 2 kDa subunit	ehrS-2	Energy metabolism	Electron transport	0	no	no	2.96491	0.00136752
Gmet_0735	N-terminal methylation	pilW-1	Cell envelope	Surface structures	1	no	no	2.96046	0.00016859
Gmet_0043	diguanylate cyclase (GGDEF domain)		Regulatory functions	Small molecule interactions	0	no	no	2.95949	0.00304018
Gmet_0396	Cys-tRNA(Pro) deacylase, prolyl-tRNA editing enzyme YbaK/EbsC		Protein synthesis	tRNA and rRNA base modification	0	no	no	2.95451	0.000550327
Gmet_2000	Glycosyl transferase, group 1		Cell envelope	Biosynthesis and degradation of surface polysaccharides and lipopolysaccharides	0	no	no	2.94785	0.000146366
Gmet_0190	Uncharacterized membrane protein YphA, DoxX/SURF4 family	doxX	Unknown function		4	no	no	2.94266	0.000202635
Gmet_0345	Uncharacterized membrane protein YqaA, SNARE-associated domain	yqaA	Unknown function		4	no	no	2.93818	0.00325495
Gmet_3382	heavy metal sensor signal transduction histidine kinase (EC 2.7.13.3)	cztS	Regulatory functions	Small molecule interactions	2	no	no	2.93736	2.27652e-05
Gmet_0048	NUDIX hydrolase	nudF	Purines, pyrimidines, nucleosides, and nucleotides	Purine metabolism	0	no	no	2.93583	0.00021414
Gmet_1923	Cytochrome b/b6-like	cbcW	Energy metabolism	Electron transport	8	no	no	2.93391	0.00169959
Gmet_0061	L-seryl-tRNA(Sec) selenium transferase (EC 2.9.1.1)	selA	Protein synthesis	tRNA aminoacylation	0	no	no	2.92715	0.000527449
Gmet_0548	GerMN domain		Unknown function		1	no	no	2.92589	0.000434625
Gmet_0181	putative thiol-disulphide oxidoreductase DCC		Energy metabolism	Electron transport	1	no	no	2.92491	0.00703359
Gmet_1283	RNA polymerase, sigma 54 subunit, RpoN/SigL	rpoN	Transcription	RNA polymerase	0	no	no	2.92175	2.24887e-05
Gmet_1712	electron transfer flavoprotein alpha subunit apoprotein	etfA-7	Energy metabolism	Electron transport	0	no	no	2.92077	0.0254198
Gmet_3535	coproporphyrinogen III oxidase, anaerobic (EC 1.3.99.22)	hemN	Biosynthesis of cofactors, prosthetic groups, and carriers	Heme, porphyrin, and cobalamin	0	no	no	2.91697	0.00381866
Gmet_3544	quinolinate synthetase (EC 2.5.1.72)	nadA	Biosynthesis of cofactors, prosthetic groups, and carriers	Pyridine nucleotides	0	no	no	2.91011	0.00046495
Gmet_3541	OmpA/MotB	ompA	Cell envelope	Surface structures	0	PS51257	yes	2.90872	5.28305e-05
Gmet_0716	Membrane protein of unknown function		Unknown function		1	no	yes	2.90818	3.89803e-05
Gmet_1735	protein of unknown function DUF329		Unknown function		0	no	no	2.90692	0.0340273
Gmet_2304	response regulator receiver (CheY-like) modulated CheB methylesterase	cheB2	Cellular processes	Chemotaxis and Motility	0	no	no	2.90191	9.74611e-05
Gmet_0119	Hydrogenase maturation protein HypF	hypF	Protein fate	Protein modification and repair	0	no	no	2.89812	9.14467e-05
Gmet_3433	Aspartate/methionine/tyrosine aminotransferase		Protein fate	Protein modification and repair	0	no	no	2.89638	0.00116442
Gmet_2981	Protein of unknown function DUF4197 (Pfam PF13852)		Unknown function		0	no	yes	2.89452	0.00938878
Gmet_0480	protein of unknown function DUF86		Unknown function		0	no	no	2.88858	0.000855949
Gmet_1654	A/G-specific DNA-adenine glycosylase (EC 3.2.2.-)		DNA metabolism	DNA replication, recombination, and repair	0	no	no	2.88727	0.000318506
Gmet_2028	polysaccharide biosynthesis protein, putative		Transport and binding proteins	Carbohydrates, organic alcohols, and acids	0	no	no	2.8842	0.000177943
Gmet_0899	pyrroline-5-carboxylate reductase (EC 1.5.1.2)	proC	Amino acid biosynthesis	Glutamate family	0	no	no	2.86622	0.000143504
Gmet_2596	NADH ubiquinone oxidoreductase, 2 kDa subunit	ehrS-1	Energy metabolism	Electron transport	0	no	no	2.861	0.0078334
Gmet_2759	Uncharacterized conserved protein YbgA, DUF1722 family		Unknown function		0	no	no	2.85658	0.00220606
Gmet_1008	Nucleotidyltransferase		Unknown function		0	no	no	2.85215	0.014037
Gmet_2403	Flp pilus assembly protein TadD, contains TPR repeats	tadD	Cell envelope	Surface structures	0	no	no	2.85133	0.000110458
Gmet_2814	HAD-superfamily hydrolase subfamily IA		Unknown function		0	no	no	2.85001	0.00087761
Gmet_3510	lipoprotein, putative		Unknown function		1	PS51257	yes	2.84838	0.0024858
Gmet_1189	Magnesium and cobalt transport protein CorA	corA-1	Transport and binding proteins	Cations and iron carrying compounds	0	no	no	2.84502	0.00104616
Gmet_2328	Uncharacterized conserved protein YicC, UPF71 family	yicC	Unknown function		0	no	no	2.84008	0.00025689
Gmet_2662	Ankyrin repeat		Regulatory functions	Small molecule interactions	1	no	yes	2.8371	0.000198201
Gmet_2025	Formyl transferase-like	fmt	Protein synthesis	tRNA and rRNA base modifications	0	no	no	2.83628	0.000323191
Gmet_2610	Protein of unknown function DUF316 (Pfam PF1134)		Unknown function		1	no	yes	2.83343	0.0308929
Gmet_2600	Respiratory-chain NADH dehydrogenase, subunit 1	ehrB-1	Energy metabolism	Electron transport	7	no	no	2.83203	0.0124682
Gmet_2062	Serine phosphatase		Regulatory functions	Small molecule interactions	0	no	no	2.82721	0.0262123
Gmet_1675	Protein of unknown function DUF2844 (Pfam PF115)		Unknown function		0	no	no	2.82423	0.00148454
Gmet_0591	Carboxypeptidase regulatory-like domain		Protein fate	Degradation of proteins, peptides, and glycopeptides	0	no	yes	2.82216	0.000233541
Gmet_1750	signal peptide peptidase SppA, 36K type	sppA	Protein fate	Degradation of proteins, peptides, and glycopeptides	0	no	no	2.81591	0.000313611
Gmet_2955	Tellurite resistance protein TehB	tehB	Cellular processes	Detoxification	0	no	no	2.80996	0.00620233
Gmet_0523	ABC transporter-related protein		Transport and binding proteins	Unknown substrate	0	no	no	2.80977	0.000283161
Gmet_0023	putative PAS/PAC sensor protein		Regulatory functions	Small molecule interactions	2	no	no	2.80897	0.00469379
Gmet_0466	adenosylcobinamide kinase (EC 2.7.1.156)	cobU	Biosynthesis of cofactors, prosthetic groups, and carriers	Heme, porphyrin, and cobalamin	0	no	no	2.80649	0.00333951
Gmet_0506	Uncharacterised protein family YtxH (Pfam PF12732)		Unknown function		1	no	no	2.80553	0.000299147
Gmet_1692	Thioesterase superfamily	fadM	Fatty acid and phospholipid metabolism	Degradation	0	no	no	2.80386	0.0221174
Gmet_0930	c-type cytochrome family protein, 8 hemes	omcZ	Energy metabolism	Electron transport	1	no	yes	2.8034	8.48706e-05
Gmet_2716	hypoxanthine-guanine phosphoribosyltransferase	hpt	Purines, pyrimidines, nucleosides, and nucleotides	Salvage of nucleosides and nucleotides	0	no	no	2.80122	0.00761001
Gmet_1749	phosphoesterase, MJ936 family	yfcE	Unknown function	Enzymes of unknown specificity	0	no	no	2.8005	0.00125637
Gmet_1679	Peptidoglycan-binding domain 1		Cell envelope	Biosynthesis and degradation of murein sacculus and peptidoglycan	0	no	no	2.79617	0.0115872
Gmet_1666	RND efflux system, outer membrane lipoprotein, NodT	nodT	Cellular processes	Detoxification	0	PS51257	no	2.78977	0.0016765
Gmet_2597	NADH-ubiquinone oxidoreductase, chain 49kDa	hydB	Energy metabolism	Electron transport	0	no	no	2.78536	0.00195293
Gmet_2744	Protein of unknown function DUF937 (Pfam PF678)		Unknown function		0	no	no	2.78152	0.000186947
Gmet_3033	tRNA pseudouridine synthase D, TruD	truD	Protein synthesis	tRNA and rRNA base modification	0	no	no	2.78115	0.000641046
Gmet_2017	Acetyltransferase involved in cellulose biosynthesis, CelD/BcsL family		Cellular processes	Chemotaxis and motility	0	no	no	2.77825	0.016839
Gmet_1835	23S rRNA m(5)U-1939 methyltransferase (EC 2.1.1.19)	rumA	Protein synthesis	tRNA and rRNA base modification	0	no	no	2.76605	0.000724578
Gmet_3198	glutamate 5-kinase (EC 2.7.2.11)	proB	Amino acid biosynthesis	Glutamate family	0	no	no	2.76469	0.000224979
Gmet_0923	D-alpha,beta-D-heptose 1,7-bisphosphate phosphatase (EC 3.1.3.-)	gmhB	Cell envelope	Biosynthesis and degradation of surface polysaccharides and lipopolysaccharides	0	no	no	2.75908	0.000451409
Gmet_1026	DNA-binding response regulator, OmpR family		Regulatory functions	DNA interactions	0	no	no	2.75501	0.0317691
Gmet_2818	Phosphoserine phosphatase	rsbU	Amino acid biosynthesis	Serine	0	no	no	2.75475	0.000604904
Gmet_2956	multi-sensor signal transduction histidine kinase (EC 2.7.13.3)		Regulatory functions	Small molecule interactions	0	no	no	2.75465	0.000343968
Gmet_2616	Guanine-specific ribonuclease N1 and T1		Transcription	RNA processing	0	no	no	2.74997	0.00965339
Gmet_0359	transcriptional regulator, MarR family	marR	Regulatory functions	DNA interactions	0	no	no	2.74964	0.00605268
Gmet_1668	Protein of unknown function DUF4154		Unknown function		0	no	no	2.74942	0.0239272
Gmet_0492	ABC-type Mn2+/Zn2+ transport system, ATPase component	znuC	Transport and binding proteins	Cations	0	no	no	2.74763	0.00218453
Gmet_3443	Peptidase M2D, amidohydrolase		Protein fate	Degradation of proteins, peptides, and glycopeptides	0	no	no	2.7476	0.00194942
Gmet_2748	GAF sensor signal transduction histidine kinase (EC 2.7.13.3)		Regulatory functions	Small molecule interactions	0	no	no	2.74286	0.000431932
Gmet_2584	PEP-CTERM protein-sorting domain		Cell envelope	Surface structures	0	no	no	2.74245	0.012064
Gmet_0150	Peroxiredoxin	prx-4	Energy metabolism	Electron transport	0	no	no	2.73949	0.000550591
Gmet_3172	Hypothetical protein		Hypothetical proteins		0	no	no	2.7366	0.0093026
Gmet_0263	3-oxoadipate enol-lactonase (EC 3.1.1.24)		Energy metabolism	TCA cycle	0	no	no	2.7341	0.00146387
Gmet_2426	Hpt sensor hybrid histidine kinase (EC 2.7.13.3)		Regulatory functions	Small molecule interactions	1	no	no	2.72234	0.000150448
Gmet_1164	protein of unknown function DUF167		Unknown function		0	no	no	2.71891	0.00562715
Gmet_0160	Pyridoxamine 5'-phosphate oxidase-related, FMN-binding		Unknown function		0	no	no	2.71597	0.00524874
Gmet_2740	Glycosyl transferase, family 2		Cell envelope	Biosynthesis and degradation of surface polysaccharides and lipopolysaccharides	0	no	no	2.70611	0.000722781
Gmet_0196	competence/damage-inducible protein cinA	cinA	DNA metabolism	DNA replication, recombination, and repair	0	no	no	2.70361	0.00370718
Gmet_2628	Phospholipase D/Transphosphatidylase		Fatty acid and phospholipid metabolism	Degradation	0	PS51257	yes	2.69305	0.000462103
Gmet_2660	Secreted protein		Unknown function		0	no	yes	2.68369	0.00215771
Gmet_2935	thiamine-phosphate diphosphorylase	thiE	Biosynthesis of cofactors, prosthetic groups, and carriers	Thiamine	0	no	no	2.67774	0.00122006
Gmet_0839	lipoprotein, putative		Unknown function		3	PS51257	no	2.67737	0.00595607
Gmet_0228	zinc transporter, ZIP family	zupT	Transport and binding proteins	Cations and iron carrying compounds	8	no	no	2.67697	0.0112617
Gmet_0182	RNA binding S1	tex	Transcription	Transcription factors	0	no	no	2.67084	0.00169759
Gmet_0721	S-adenosyl-L-methionine-dependent methyltransferase		Unknown function		0	no	no	2.67038	0.00205127
Gmet_2737	histidine kinase (EC 2.7.13.3)		Unknown function		2	no	no	2.66936	0.000817991
Gmet_1696	Beta-ketoacyl synthase		Fatty acid and phospholipid metabolism	Biosynthesis	0	no	no	2.66034	0.000418165
Gmet_2458	glucose-6-phosphate isomerase (EC 5.3.1.9)	pgi	Energy metabolism	Glycolysis/Gluconeogenesis	0	no	no	2.6562	0.000405126
Gmet_1535	Long-chain fatty acid transport protein		Transport and binding proteins	Lipid transport	0	no	no	2.65304	0.00798181
Gmet_0265	NUDIX hydrolase		DNA metabolism	DNA replication, recombination, and repair	0	no	no	2.65139	0.000431498
Gmet_2706	CheW protein	cheW	Cellular processes	Chemotaxis and motility	0	no	no	2.6511	0.0368321
Gmet_0779	PAS/PAC sensor signal transduction histidine kinase (EC 2.7.13.3)		Regulatory functions	Small molecule interactions	0	no	no	2.6504	0.00293429
Gmet_0599	hypothetical protein		hypothetical protein		0	no	no	2.64157	0.00367489
Gmet_2026	putative secretion ATPase, PEP-CTERM locus subfamily		Protein fate	Protein and peptide secretion and trafficking	0	no	no	2.63458	0.000217734
Gmet_1843	ribosomal-protein-alanine acetyltransferase	rimI	Protein synthesis	Ribosomal proteins: synthesis and modification	0	no	no	2.63033	0.000430418
Gmet_2532	tRNA (5-oxyacetic acid-U34)-carboxyltransferase/methyltransferase	cmoA	Protein synthesis	tRNA and rRNA base modification	0	no	no	2.627	0.0162524
Gmet_0459	PilZ domain (Pfam PF7238)	pilZ	Cell envelope	Surface structures	0	no	no	2.62675	0.000158457
Gmet_1613	AMP-dependent synthetase and ligase:Phospholipid/glycerol acyltransferase		Fatty acid and phospholipid metabolism	Biosynthesis	0	no	no	2.62585	0.00257083
Gmet_0304	Phosphoenolpyruvate carboxylase, type 1 (EC 4.1.1.31)	ppc	Energy metabolism	Pyruvagte metabolism	0	no	no	2.62557	0.00644584
Gmet_2156	Multihaem cytochrome, 9 hemes		Energy metabolism	Electron transport	0	no	yes	2.62482	0.0308775
Gmet_0219	diaminopimelate decarboxylase (EC 4.1.1.2)	lysA	Amino acid biosynthesis	Aspartate family	0	no	no	2.62357	8.62192e-05
Gmet_1836	Hypothetical protein		Hypothetical proteins		0	no	no	2.61967	0.0118746
Gmet_1259	dihydroxyacid dehydratase (EC 4.2.1.9)	ilvD	Amino acid biosynthesis	Pyruvate family	0	no	no	2.61554	8.61875e-05
Gmet_2324	endoribonuclease L-PSP		Transcription	Degradation of RNA	0	no	no	2.61495	0.000599411
Gmet_3231	precorrin-2 dehydrogenase (EC 1.3.1.76)	cysG	Biosynthesis of cofactors, prosthetic groups, and carriers	Heme, porphyrin, and cobalamin	0	no	no	2.6104	0.00508969
Gmet_1733	O-methyltransferase, family 2		Unknown function		0	no	no	2.61005	0.000346633
Gmet_1719	Thiolase		Fatty acid and phospholipid metabolism	Other	0	no	no	2.60889	0.0270291
Gmet_1699	Predicted exporter protein, RND superfamily		Transport and binding proteins	Unknown substrate	0	no	no	2.60545	0.00252714
Gmet_3271	MCP methyltransferase, CheR-type	cheR	Cellular processes	Chemotaxis and motility	0	no	no	2.60429	0.000766878
Gmet_0679	cytochrome c family protein, 5 hemes		Energy metabolism	Electron transport	1	no	yes	2.60333	0.000170417
Gmet_2512	PEP-CTERM protein-sorting domain		Cell envelope	Surface structures	0	no	yes	2.60063	0.0255888
Gmet_0683	electron transfer flavoprotein beta subunit	etfB	Energy metabolism	Electron transport	0	no	no	2.60044	0.00063593
Gmet_2634	ABC transporter-related protein	cydD	Energy metabolism	Electron transport	5	no	no	2.59908	0.00436391
Gmet_3381	futalosine hydrolase (EC 3.2.2.26)	mqnB	Biosynthesis of cofactors, prosthetic groups, and carriers	Ubiquinone and other terpenoid-quinone biosynthesis	0	no	no	2.59477	0.000892646
Gmet_1225	Histidine triad (HIT) protein	hinT	Unknown function		0	no	no	2.59233	0.000496468
Gmet_2457	Radical SAM superfamily enzyme, MoaA/NifB/PqqE/SkfB family		Unknown function		0	no	no	2.58779	0.00345144
Gmet_2566	Unknown protein		Unknown function		0	no	no	2.5876	0.000233045
Gmet_1746	ABC-type uncharacterized transport system, periplasmic component		Transport and binding proteins	Unknown substrate	0	no	yes	2.58387	0.000294221
Gmet_0503	putative manganese-dependent inorganic pyrophosphatase	ppaC	Energy metabolism	Oxidative phosphorylation	0	no	no	2.58322	0.000180675
Gmet_0493	Zinc ABC transporter, inner membrane permease protein ZnuB	znuB	Transport and binding proteins	Cations	8	no	no	2.58032	0.0224814
Gmet_1748	Hypothetical protein		Hypothetical proteins		0	no	no	2.57834	0.00160416
Gmet_0064	Xylose isomerase-like TIM barrel		Energy metabolism	Sugars	0	no	no	2.55794	0.000864242
Gmet_3022	Fe(III) reductase, alpha subunit	sfrA	Energy metabolism	Electron transport	0	no	no	2.55521	0.00129308
Gmet_1732	Acyl-ACP thioesterase (Pfam PF1643)		Fatty acids and phospholipids	Biosynthesis	0	no	no	2.55434	0.0117689
Gmet_1046	Iron-containing alcohol dehydrogenase	yiaY	Energy metabolism	Fermentation	0	no	no	2.55163	0.000234054
Gmet_3415	selenocysteine-specific translation elongation factor SelB	selB	Protein synthesis	Translation factors	0	no	no	2.54848	0.000201501
Gmet_1710	Acyl-CoA dehydrogenase-like		Fatty acid and phospholipid metabolism	Degradation	0	no	no	2.54491	0.0217048
Gmet_0906	Major facilitator superfamily MFS_1		Transport and binding proteins	Unknown substrate	9	no	no	2.54456	0.0122407
Gmet_1206	DNA-formamidopyrimidine glycosylase	mutM	DNA metabolism	DNA replication, recombination, and repair	0	no	no	2.54363	0.00375077
Gmet_1360	malate dehydrogenase (NAD) (EC 1.1.1.37)	mdh	Energy metabolism	TCA cycle	0	no	no	2.54308	0.00400834
Gmet_2437	two component transcriptional regulator, winged helix family	kdpE	Regulatory functions	Small molecule interactions	0	no	no	2.54042	0.000805354
Gmet_0540	Hypothetical protein		Hypothetical proteins		0	no	no	2.53596	0.0106556
Gmet_3334	Domain of unknown function DUF162 (Pfam PF2589)		Unknown function		0	no	no	2.53428	0.00344584
Gmet_1277	2-dehydro-3-deoxyphosphooctonate aldolase	kdsA	Cell envelope	Biosynthesis and degradation of surface polysaccharides and lipopolysaccharides	0	no	no	2.53109	0.000139101
Gmet_2613	desulfoferrodoxin ferrous iron-binding domain		Energy metabolism	Electron transport	0	no	no	2.52906	0.00861197
Gmet_0722	4-hydroxy-3-methylbut-2-en-1-yl diphosphate synthase (EC 1.17.4.3)	ispG	Biosynthesis of cofactors, prosthetic groups, and carriers	Terpenoid backbone biosynthesis	0	no	no	2.5283	0.000795347
Gmet_2943	DNA replication and repair protein RecO	recO	DNA metabolism	DNA replication, recombination, and repair	0	no	no	2.5271	0.0088326
Gmet_2765	Sel1-like repeat protein		Unknown function		0	no	yes	2.52558	0.00763327
Gmet_2668	Type III site-specific deoxyribonuclease	res	DNA metabolism	DNA replication, recombination, and repair	0	no	no	2.52478	0.0338224
Gmet_1628	NusB antitermination factor	nusB	Regulatory functions	DNA interactions	0	no	no	2.52381	0.000923189
Gmet_0822	CDP-diacylglycerol--glycerol-3-phosphate 3-phosphatidyltransferase	pgsA-2	Fatty acid and phospholipid metabolism	Biosynthesis	5	no	no	2.52199	0.0187694
Gmet_0942	DNA replication and repair protein RecN	recN	DNA metabolism	DNA replication, recombination, and repair	0	no	no	2.5212	0.00111545
Gmet_1462	Porin protein		Cell envelope	Surface structures	0	no	yes	2.51971	0.0154839
Gmet_2113	Pyridoxamine 5'-phosphate oxidase-related, FMN-binding protein		Unknown function		0	no	no	2.51782	0.0137021
Gmet_3557	lipoprotein, putative		Unknown function		0	PS51257	no	2.51629	0.00442687
Gmet_0348	peptidase, M1 family protein		Protein fate	Degradation of proteins, peptides, and glycopeptides	0	no	no	2.51137	0.000979235
Gmet_2636	bacterial/archaeal transporter family-2 protein		Transport and binding proteins	Unknown substrate	5	no	yes	2.50302	0.0241508
Gmet_1239	Predicted ATPase, AAA+ superfamily		Unknown function		0	no	no	2.49832	0.000911113
Gmet_0125	probable DNA metabolism protein		DNA metabolism	Other	0	no	no	2.49634	0.0082065
Gmet_1875	non-canonical purine NTP pyrophosphatase	rdgB	DNA metabolism	DNA replication, recombination, and repair	0	no	no	2.4938	0.00684234
Gmet_3072	L-threonine ammonia-lyase (EC 4.3.1.19)	ilvA	Amino acid biosynthesis	Pyruvate family	0	no	no	2.48443	0.000790702
Gmet_2658	PDZ/DHR/GLGF:Ankyrin		Regulatory functions	Small molecule interactions	1	no	no	2.48095	0.000521407
Gmet_1113	NAD(P)-dependent nickel-iron dehydrogenase catalytic subunit	hoxL	Energy metabolism	Electron transport	0	no	no	2.48006	0.0409742
Gmet_1126	Succinate-acetate transporter protein	yaaH	Transport and binding proteins	Organic acids	0	no	no	2.4798	0.0164279
Gmet_0826	hypothetical protein		hypothetical protein		0	no	yes	2.47609	0.000144505
Gmet_3166	cytochrome c3, 2 hemes	ppcB	Energy metabolism	Electron transport	1	no	yes	2.4736	0.00165662
Gmet_1373	protein of unknown function DUF477		Unknown function		0	no	no	2.47227	0.00336821
Gmet_1916	Membrane associated protein		Unknown function		1	no	no	2.46502	0.000210123
Gmet_0736	type IV pilus assembly protein PilX	pilX-1	Cell envelope	Surface structures	1	no	no	2.46116	0.000374731
Gmet_2637	Protein of unknown function DUF2127 (Pfam PF99)		Unknown function		3	no	no	2.45917	0.0268111
Gmet_0469	Phosphoglycerate/bisphosphoglycerate mutase	cobC	Biosynthesis of cofactors, prosthetic groups, and carriers	Heme, porphyrin, and cobalamin	0	no	no	2.4547	0.00273235
Gmet_0408	UDP-N-acetylmuramoyl-tripeptide--D-alanyl-D-alanine ligase	murF	Cell envelope	Biosynthesis and degradation of murein sacculus and peptidoglycan	0	no	no	2.45414	8.49343e-05
Gmet_0993	3-polyprenyl-4-hydroxybenzoate decarboxylase	UbiD	Biosynthesis of cofactors, prosthetic groups, and carriers	ubiquinone and other terpenoid backbone	0	no	no	2.45005	0.0027092
Gmet_1765	CheY chemotaxis protein or a CheY-like REC (receiver) domain		Cellular processes	Chemotaxis and motility	0	no	no	2.44932	0.000294945
Gmet_3024	Leucyl aminopeptidase (aminopeptidase T)		Protein fate	Degradation of proteins, peptides, and glycopeptides	0	no	no	2.4482	0.0028238
Gmet_2011	S-adenosyl-L-methionine-dependent methyltransferase		Unknown function		0	no	no	2.44723	0.0540705
Gmet_0244	ABC-type uncharacterised transport system (Pfam PF9822)		Transport and binding proteins	Unknown substra	1	no	no	2.44421	0.000845167
Gmet_0106	Phosphoglycerate dehydrogenase or related dehydrogenase		Energy metabolism	Other	0	no	no	2.4436	0.013708
Gmet_0530	transcriptional regulator, LysR family		Regulatory functions	DNA interactions	0	no	no	2.44325	0.00229834
Gmet_2525	hypothetical protein		hypothetical protein		0	no	no	2.43821	0.0316764
Gmet_3326	Membrane protein		Unknown function		1	no	yes	2.43678	0.00293893
Gmet_2978	O-methyltransferase, family 3		Cellular processes	Antibiotics production	0	no	no	2.43641	0.0178159
Gmet_0960	histidine kinase (EC 2.7.13.3)		Regulatory functions	Small molecule interactions	2	no	no	2.43592	0.00538506
Gmet_0789	Aldehyde dehydrogenase		Energy metabolism	Pentose phosphate pathway	0	no	no	2.43426	0.00962015
Gmet_3124	Protein of unknown function DUF2892 (Pfam PF11127)		Unknown function		1	no	no	2.43416	0.020698
Gmet_0267	tRNA pseudouridine synthase C (EC 5.4.99.-)	truC	Protein synthesis	tRNA and rRNA base modification	0	no	no	2.42812	0.00542604
Gmet_1209	Peptidase C11, clostripain (Pfam PF3415)		Protein fate	Degradation of proteins, peptides, and glycopeptides	0	no	no	2.42808	0.0053277
Gmet_1363	2-oxoglutarate ferredoxin oxidoreductase, beta subunit (EC 1.2.7.3)	korB	Energy metabolism	TCA cycle	0	no	no	2.428	0.0115734
Gmet_2141	Glyoxylase or a related metal-dependent hydrolase, beta-lactamase superfamily II		Unknown function		0	no	no	2.42778	0.00351532
Gmet_2807	Predicted DNA-binding protein with PD1-like DNA-binding motif		Regulatory functions	DNA interactions	0	no	no	2.426	0.0049532
Gmet_0468	cobalamin-5'-phosphate synthase (EC 2.7.8.26)	cobS	Biosynthesis of cofactors, prosthetic groups, and carriers	Heme, porphyrin, and cobalamin	4	no	no	2.42379	0.000924331
Gmet_2743	Bacterial Ig-like domain		Cell envelope	Surface structures	1	PS51257	no	2.41498	0.00449928
Gmet_2699	Protein of unknown function DUF52 (Pfam PF4367)		Unknown function		2	no	no	2.41154	0.0100606
Gmet_0884	Methionyl-tRNA formyltransferase		Protein synthesis	tRNA aminoacylation	0	no	no	2.40864	0.000540066
Gmet_2031	Sugar transferase involved in LPS biosynthesis (colanic, teichoic acid)		Cell envelope	Biosynthesis and degradation of surface polysaccharides and lipopolysaccharides	5	no	no	2.40584	0.000482538
Gmet_1053	Iron-containing alcohol dehydrogenase	dhaT	Energy metabolism	Other	0	no	no	2.40406	0.00534486
Gmet_0036	Domain of unknown function DUF4126 (Pfam PF13548)		Unknown function		4	no	no	2.40244	0.00651435
Gmet_3007	O-acetyl-ADP-ribose deacetylase (regulator of RNase III), contains Macro domain		Transcription	Degradation of RNA	0	no	no	2.40225	0.0014367
Gmet_0191	PilZ domain (Pfam PF7238)	pilZ	Cell envelope	Surface structures	0	no	no	2.40171	0.0030196
Gmet_0521	arsenate reductase (thioredoxin)	arsC	Cellular processes	Detoxification	0	no	no	2.39722	0.0507351
Gmet_1693	Cobalamin (vitamin B12)-binding domain		Unknown function		0	no	no	2.39674	0.00781436
Gmet_2849	4-diphosphocytidyl-2-C-methyl-D-erythritol kinase (EC 2.7.1.148)	ispE	Biosynthesis of cofactors, prosthetic groups, and carriers	terpenoid backbone biosynthesis	0	no	no	2.39563	0.000179937
Gmet_1643	pantothenate synthetase (EC 6.3.2.1)	panC	Biosynthesis of cofactors, prosthetic groups, and carriers	Pantothenate and coenzyme A	0	no	no	2.3929	0.00075998
Gmet_2572	S-adenosyl-L-methionine-dependent methyltransferases		Unknown function		0	no	no	2.39241	0.00161248
Gmet_0514	Molybdate ABC transporter, ATP-binding protein	modC	Transport and binding proteins	Anions	0	no	no	2.39014	0.00140118
Gmet_0937	HAD-superfamily hydrolase, subfamily IA, variant 1		Unknown function	Enzymes of unknown specificity	0	no	no	2.37243	0.000834235
Gmet_0012	multi-sensor signal transduction histidine kinase (EC 2.7.13.3)	fgrL	Regulatory functions	Small molecule interactions	0	no	no	2.36994	0.000854541
Gmet_3144	NADH dehydrogenase [EC:1.6.99.3]		Energy metabolism	Electron transport	0	no	no	2.36943	0.0178582
Gmet_2340	AMP-dependent synthetase and ligase	acsA	Central intermediary metabolism	Autotrophy	0	no	no	2.36816	0.00134044
Gmet_1247	Cell surface receptor IPT/TIG		Cell envelope	Surface structures	0	pfam01833	yes	2.36718	0.00256488
Gmet_1987	Biotin--acetyl-CoA-carboxylase ligase	birA	Protein fate	Protein modification and repair	0	no	no	2.36695	0.000226602
Gmet_2021	Acyl carrier protein-like		Unknown function		0	no	no	2.36214	0.0120602
Gmet_2903	5-(carboxyamino)imidazole ribonucleotide mutase	purE	Purines, pyrimidines, nucleosides, and nucleotides	Purine ribonucleotide biosynthesis	0	no	no	2.3583	0.0069785
Gmet_1639	glucokinase (EC 2.7.1.2)	glk	Energy metabolism	Glycolysis/gluconeogenesis	0	no	no	2.34818	0.00383928
Gmet_1937	Uncharacterised protein family UPF153 (Pfam PF3692)		Unknown function		0	no	no	2.34789	0.0241117
Gmet_0587	radical SAM additional 4Fe4S-binding SPASM domain		Unknown function		0	no	no	2.34638	0.00867192
Gmet_0050	Hypothetical protein		Hypothetical proteins		0	no	no	2.34201	0.00798888
Gmet_3153	glycine dehydrogenase (decarboxylating) alpha subunit (EC 1.4.4.2)	gcvPA	Energy metabolism	Biosynthesis and degradation of polysaccharides	0	no	no	2.33993	0.00116703
Gmet_2850	Polysaccharide deacetylase	pgdA	Cell envelope	Biosynthesis and degradation of surface polysaccharides and lipopolysaccharides	0	no	yes	2.33181	0.00532042
Gmet_0294	respiratory nitrite reductase (cytochrome; ammonia-forming) precursor (EC 1.7.2.2), 4 hemes	nrfA-1	Energy metabolism	Electron transport	0	no	yes	2.33062	0.0084955
Gmet_0675	Type III restriction enzyme, res subunit	res	DNA metabolism	DNA replication, recombination, and repair	0	no	no	2.32906	0.000879945
Gmet_2342	Glycosyl transferase, family 2 (Pfam PF535)		Cell envelope	Biosynthesis and degradation of surface polysaccharides and lipopolysaccharides	0	no	no	2.32832	0.0013106
Gmet_1709	Coenzyme A transferase		Energy metabolism	TCA cycle	0	no	no	2.32818	0.0326783
Gmet_2792	RNA polymerase, sigma subunit, SigZ	sigZ	Transcription	Transcription factors	0	no	no	2.32372	0.0186405
Gmet_3529	capsule biosynthesis protein, putative	capA	Cell envelope	Biosynthesis and degradation of murein sacculus and peptidoglycan	0	no	yes	2.32318	0.00197576
Gmet_2560	Membrane protein		Unknown function		1	no	no	2.3215	0.0376147
Gmet_2409	Peptidase C56, PfpI	pfpI	Protein fate	Degradation of proteins, peptides, and glycopeptides	0	no	no	2.31884	0.00997662
Gmet_0271	lipoprotein,DUF1318 domain		Unknown function		1	PS51257	no	2.3185	0.00687384
Gmet_1695	Beta-ketoacyl synthase	fabF	Fatty acid and phospholipid metabolism	Biosynthesis	0	no	no	2.31762	0.00451304
Gmet_3163	radical SAM protein, TIGR1212 family		Unknown function		0	no	no	2.31633	0.00362645
Gmet_3313	Type VI protein secretion system component VasA	vasA	Cellular processes	Toxin production and resistance	0	no	no	2.31578	0.017874
Gmet_0155	Cytochrome c, class I, cbb3 type, 1 heme		Energy metabolism	Electron transport	1	no	yes	2.30855	0.00122215
Gmet_0292	fibronectin type III domain protein cytochrome, 2 hemes		Energy metabolism	Electron transport	0	no	yes	2.30712	0.0268456
Gmet_2559	GAF domai		Regulatory functions	Small molecule interactions	0	no	no	2.30391	0.0297536
Gmet_0595	Acyl-protein synthetase, LuxE		Unknown function		0	no	no	2.30193	0.00107109
Gmet_0338	Phosphate-starvation-induced PsiE-like (Pfam PF6146)	psiE	Cellular processes	Phosphate starvation	4	no	no	2.30145	0.0206848
Gmet_3217	twin arginine-targeting protein translocase	tatA	Protein fate	Protein and peptide secretion and trafficking	1	no	no	2.29525	0.0160936
Gmet_0811	efflux transporter, outer membrane factor (OMF) lipoprotein, NodT family	nodT	Cellular processes	Detoxification	0	no	no	2.29456	0.000528004
Gmet_1764	putative RNA-binding protein, YhbY family	yhbY	Protein synthesis	Ribosomal proteins: synthesis and modification	0	no	no	2.2931	0.00397016
Gmet_3226	Peptidoglycan-binding LysM	lysM	Cell envelope	Biosynthesis and degradation of murein sacculus and peptidoglycan	0	no	yes	2.29164	0.00233689
Gmet_3079	hypothetical protein		hypothetical protein		0	no	no	2.2915	0.000846822
Gmet_3037	ABC transporter-related protein		Transport and binding proteins	Unknown substrate	0	no	no	2.29053	0.0180864
Gmet_1727	Oxidoreductase, aldo/keto reductase family		Energy metabolism	Electron transport	0	no	no	2.28776	0.00160175
Gmet_1075	chemotaxis-specific methylesterase	cheB1	Cellular processes	Chemotaxis and Motility	0	no	no	2.28605	0.0146801
Gmet_0456	Domain of unknown function DUF388 (Pfam PF12996)		Unknown function		0	no	no	2.27486	0.0221891
Gmet_0759	Phasin protein		Cellular processes	PHA storage	0	no	no	2.27387	0.00324944
Gmet_3111	Flagellar motor switch protein FliG	fliG	Cellular processes	Chemotaxis and motility	0	no	no	2.27211	0.000468998
Gmet_0472	cobalt transport protein CbiM	cbiM	Biosynthesis of cofactors, prosthetic groups, and carriers	Heme, porphyrin, and cobalamin	7	no	yes	2.2718	0.00324293
Gmet_2347	lipid-A-disaccharide kinase (EC 2.7.1.13)	lpxK	Cell envelope	Biosynthesis and degradation of surface polysaccharides and lipopolysaccharides	1	no	no	2.2673	0.0267597
Gmet_1501	Uncharacterized conserved protein, heparinase superfamily		Unknown function		0	no	no	2.26195	0.00300724
Gmet_1323	Hypothetical protein		Hypothetical proteins		0	no	no	2.25695	0.0219189
Gmet_1993	putative PEP-CTERM system histidine kinase	prsK	Protein fate	Protein and peptide secretion and trafficking	10	no	no	2.25656	0.00044241
Gmet_1213	PQQ binding protein		Energy metabolism	Electron transport	0	no	no	2.25382	0.00403588
Gmet_2599	NAD-dependent dehydrogenase subunit	ehrC-1	Energy metabolism	Electron transport	7	no	no	2.25174	0.0149869
Gmet_0328	c-type cytochrome, 2 hemes	narC-1	Energy metabolism	Electron transport	1	no	yes	2.24835	0.0171469
Gmet_0457	UDP-4-amino-4,6-dideoxy-N-acetyl-beta-L-altrosamine transaminase	pseC	Cell envelope	Biosynthesis and degradation of surface polysaccharides and lipopolysaccharides	0	no	no	2.24809	0.000677688
Gmet_3387	RNA methyltransferase, RsmE family	rsmE	Protein synthesis	tRNA and rRNA base modification	0	no	no	2.24141	0.00415405
Gmet_3414	response regulator receiver domain protein (CheY-like)	cheY	Cellular processes	Chemotaxis and motility	0	no	no	2.24137	0.0031818
Gmet_3392	4-hydroxy-3-polyprenylbenzoate decarboxylase	ubiX	Biosynthesis of cofactors, prosthetic groups, and carriers	ubiquinone and other terpenoid backbone	0	no	no	2.24027	0.00545598
Gmet_3076	PIN domain (Pfam PF185)		Unknown function		0	no	no	2.2362	0.00922591
Gmet_3442	Hypothetical protein		Hypothetical proteins		0	no	no	2.23609	0.0474466
Gmet_0210	Fibronectin, type III		Cell envelope	Surface structures	0	PS51257	no	2.23597	0.00214649
Gmet_0065	cardiolipin synthetase 2 (EC 2.7.8.-)	cls	Fatty acid and phospholipid metabolism	Biosynthesis	2	no	no	2.23569	0.00113332
Gmet_3155	Glycine cleavage system T protein	gcvT	Energy metabolism	Amino acids and amines	0	no	no	2.23516	0.000954142
Gmet_0296	respiratory nitrite reductase c- type cytochrome, 4 hemes	nrfA-2	Energy metabolism	Electron transport	0	no	yes	2.23425	0.0103448
Gmet_0794	ribosome small subunit-dependent GTPase A	rsgA	Protein synthesis	Translation factors	0	no	no	2.23419	0.00145999
Gmet_2027	uncharacterized protein, PEP-CTERM system associated		Unknown function		0	no	no	2.23394	0.00185584
Gmet_0509	Outer membrane protein OmpA and related peptidoglycan-associated (lipo)proteins	OmpA	Cell envelope	Outer membrane protein	2	PS51257	yes	2.23094	0.00166949
Gmet_3457	Membrane protein		Unknown function		1	no	yes	2.22018	0.00398698
Gmet_1044	Thiamine S	thiS	Biosynthesis of cofactors, prosthetic groups, and carriers	Molybdopterin	0	no	no	2.21968	0.000550894
Gmet_1676	glycerol kinase (EC 2.7.1.3)	glpK	Energy metabolism	Other	0	no	no	2.21843	0.0222839
Gmet_0097	protein of unknown function DUF898, transmembrane		Unknown function		7	no	no	2.21827	0.00318103
Gmet_2916	Secreted protein		Unknown function		0	no	yes	2.21815	0.00276582
Gmet_2620	6-phosphogluconate dehydrogenase (decarboxylating) (EC 1.1.1.44)	gnd	Energy metabolism	Pentose phosphate pathway	0	no	no	2.21715	0.0238445
Gmet_1147	Unknown protein		Unknown function		0	no	no	2.21489	0.0106965
Gmet_0726	Pimeloyl-ACP methyl ester carboxylesterase		Fatty acid biosynthesis		0	no	no	2.21462	0.00596789
Gmet_3011	6-phosphogluconate dehydrogenase, NAD-binding	garR	Energy metabolism	Biosynthesis and degradation of polysaccharides	0	no	no	2.21314	0.00061876
Gmet_1370	Uncharacterized conserved protein, contains PQ loop repeat		Unknown function		0	no	no	2.21182	0.0113957
Gmet_0116	Hydrogenase expression/formation protein HypE	hypE	Protein fate	Protein modification and repair	0	no	no	2.21025	0.00138858
Gmet_1391	Protein of unknown function DUF2723 (Pfam PF1128)		Unknown function		0	no	no	2.20977	0.00209221
Gmet_1882	CBS domain containing membrane protein		Unknown function		0	no	no	2.20939	0.0071072
Gmet_2401	Uncharacterized conserved protein YyaL, SSP411 family, contains thoiredoxin and six-hairpin glycosidase-like domains		Unknown function		0	no	no	2.20778	0.00311095
Gmet_0541	cytochrome c family protein, 2 hemes		Energy metabolism	Electron transport	0	no	no	2.20676	0.0301694
Gmet_1506	Tetratricopeptide TPR_4		Unknown function		0	PS51257	no	2.20647	0.0085222
Gmet_1201	Pentapeptide repeat protein		Unknown function		0	no	no	2.20532	0.0359062
Gmet_0411	cell division-specific peptidoglycan biosynthesis regulator FtsW	ftsW	Cell envelope	Biosynthesis and degradation of murein sacculus and peptidoglycan	10	no	no	2.2046	0.000195523
Gmet_3186	Alkyl hydroperoxide reductase/ Thiol specific antioxidant/ Mal allergen	prx-2	Energy metabolism	Electron transport	0	no	no	2.20013	0.000183478
Gmet_2411	protein of unknown function DUF53		Unknown function		0	no	no	2.19858	0.015732
Gmet_2735	Porin, TonB-dependent receptor, plug		Cell envelope	Porins	0	no	no	2.19638	0.00363393
Gmet_3453	Sulphur transport domain		Transport and binding proteins	Sulfur	9	no	no	2.19625	0.00233872
Gmet_0491	zinc transport system substrate-binding protein	znuA	Transport and binding protein	Cations	0	no	yes	2.19502	0.00243843
Gmet_1085	TusA-related sulfurtransferase	tusA	Protein fate	Protein modification and repair	0	no	no	2.19449	0.00108097
Gmet_2464	Tat protein secretion system quality control protein TatD (DNase activity)	tatD	Protein fate	Protein and peptide secretion and trafficking	0	no	no	2.18774	0.000998219
Gmet_2367	Apolipoprotein N-acyltransferase	lnt	Protein fate	Protein modification and repair	7	no	no	2.18677	0.00036762
Gmet_0352	signal peptidase II (EC:3.4.23.36)	lspA	Protein fate	Protein and peptide secretion and trafficking	2	no	no	2.18328	0.00183932
Gmet_1163	Predicted nucleic acid-binding protein, contains Zn-ribbon domain		Regulatory functions	DNA interactions	0	no	no	2.18115	0.0478082
Gmet_0654	LSU ribosomal protein L17P	rplQ	Protein synthesis	Ribosomal proteins: synthesis and modification	0	no	no	2.18091	0.0012013
Gmet_0483	cobalt-precorrin 4 C11-methyltransferase (EC 2.1.1.-)	cbiF	Biosynthesis of cofactors, prosthetic groups, and carriers	Heme, porpyrin, and cobalamin	0	no	no	2.17873	0.00197128
Gmet_1282	LPS export ABC transporter ATP-binding protein	lptB	Cell envelope	Lipopolysaccharide transport	0	no	no	2.17711	0.000532261
Gmet_2690	Peptidase M24		Protein fate	Degradation of proteins and peptides	0	no	no	2.17485	0.00474506
Gmet_2789	response regulator receiver domain protein (CheY-like)		Regulatory functions	Signal transduction	0	no	no	2.17396	0.00393428
Gmet_3254	LamB porin family protein, putative	lamB	Cell envelope	Surface structures	1	no	yes	2.1712	0.0148577
Gmet_2570	fumarase, class I, homodimeric (EC 4.2.1.2)	fumB	Energy metabolism	Fermentation	0	no	no	2.16995	0.00297528
Gmet_1924	cytochrome c family protein, 5 hemes	cbcX	Energy metabolism	Electron transport	2	no	yes	2.16844	0.011442
Gmet_1090	trehalose 6-phosphatase (EC 3.1.3.12)	otsB	Cellular processes	Adaptations to atypical conditions	0	no	no	2.16705	0.00269029
Gmet_2767	Glycogen/starch/alpha-glucan phosphorylase	glgP	Energy metabolism	Biosynthesis and degradation of polysaccharides	0	no	no	2.16621	0.00627246
Gmet_1375	efflux pump membrane protein		Transport and binding proteins	Other	0	no	no	2.16519	0.00413143
Gmet_2395	succinate dehydrogenase subunit B (EC 1.3.5.1)	frdB	Energy metabolism	TCA cycle	0	no	no	2.16344	0.00114486
Gmet_0143	ipoprotein, putative		Unknown function		0	PS51257	yes	2.16301	0.00096123
Gmet_2806	translation initiation factor 1 (eIF-1/SUI1)	yciH	Protein synthesis	Translation factors	0	no	no	2.15276	0.0207614
Gmet_0126	Protein of unknown function DUF2288 (Pfam PF152)		Unknown function		0	no	no	2.15139	0.0047874
Gmet_0757	Membrane protein		Unknown function		1	no	no	2.14955	0.00884918
Gmet_1908	Bacterioferritin		Transport and binding proteins	Cations and iron carrying compounds	0	no	no	2.14788	0.0380461
Gmet_1314	protein of unknown function DUF86		Unknown function		0	no	no	2.14746	0.0213913
Gmet_0227	Protein of unknown function DUF445, transmembrane (Pfam PF4286)		Unknown function		1	no	no	2.14654	0.00336588
Gmet_1300	Cysteine desulphurase related, unknown function		Unknown function	Enzymes of unknown specificity	0	no	no	2.14238	0.000583728
Gmet_1590	SSU ribosomal protein S15P	rpsO	Protein synthesis	Ribosomal proteins: synthesis and modification	0	no	no	2.13988	0.00065899
Gmet_0293	Membrane protein of unknown function		Unknown function		1	no	yes	2.13371	0.0121141
Gmet_0604	aspartate semialdehyde dehydrogenase (EC 1.2.1.11)	asd	Amino acid biosynthesis	Aspartate family	0	no	no	2.13345	0.000349595
Gmet_1988	nicotinate-nucleotide pyrophosphorylase [carboxylating] (EC 2.4.2.19)	nadC	Biosynthesis of cofactors, prosthetic groups, and carriers	Pyridine nucleotides	0	no	no	2.13131	0.000313724
Gmet_3270	hypothetical protein		Hypothetical proteins		0	no	no	2.12993	0.00408315
Gmet_0153	NADH dehydrogenase subunit B (EC 1.6.5.3	nuoB	Energy metabolism	Electron transport	0	no	no	2.12703	0.0168571
Gmet_2654	Thioredoxin-related protein		Energy metabolism	Electron transport	0	no	yes	2.12431	0.00172194
Gmet_1640	6-phosphofructokinase (EC 2.7.1.11)	pfkA	Energy metabolism	Glycolysis/gluconeogenesis	0	no	no	2.12331	0.00139222
Gmet_0152	NADH dehydrogenase subunit A (EC 1.6.5.3)	nuoA1	Energy metabolism	Electron transport	3	no	no	2.12067	0.0165532
Gmet_3023	FAD-dependent pyridine nucleotide-disulphide oxidoreductase	sfrB	Energy metabolism	Electron transport	0	no	no	2.12031	0.00427689
Gmet_2365	Cell wall-associated hydrolase, NlpC family		Cell envelope	Biosynthesis and degradation of surface polysaccharides and lipopolysaccharides	1	PS51257	yes	2.11875	0.00111025
Gmet_3093	YgiT-type zinc finger domain		Unknown function		0	no	no	2.11354	0.0444509
Gmet_3094	Flagellar biosynthetic protein FlhB	flhB	Cellular processes	Chemotaxis and motility	3	no	no	2.11334	0.00118819
Gmet_0925	dTDP-4-dehydrorhamnose 3,5-epimerase	rfbC	Cell envelope	Biosynthesis and degradation of surface polysaccharides and lipopolysaccharides	0	no	no	2.10964	0.00219971
Gmet_0850	stage II sporulation-related protein		Cell envelope	Biosynthesis and degradation of murein sacculus and peptidoglycan	0	no	yes	2.10868	0.000857366
Gmet_1260	acetolactate synthase, large subunit (EC 2.2.1.6)	ilvB	Amino acid biosynthesis	Pyruvate family	0	no	no	2.10744	0.00050045
Gmet_2862	NH(3)-dependent NAD(+) synthetase (EC 6.3.1.5)	nadE	Biosynthesis of cofactors, prosthetic groups, and carriers	Pyridine nucleotides	0	no	no	2.10706	0.00125796
Gmet_0011	PAS/PAC sensor signal transduction histidine kinase (EC 2.7.13.3)	fgrK	Regulatory functions	Small molecule interactions	2	no	no	2.107	0.000940264
Gmet_2139	probable selenium-dependent hydroxylase accessory protein YqeC		Unknown function		0	no	no	2.10255	0.0152022
Gmet_0062	transcriptional regulator, GntR family	gntR	Regulatory functions	DNA interactions	0	no	no	2.09674	0.0068431
Gmet_2441	Cobalamin (vitamin B12) biosynthesis CbiM protein	cbiM	Biosynthesis of cofactors, prosthetic groups, and carriers	Heme, porphyrin, and cobalamin	7	no	no	2.09282	0.0083167
Gmet_1045	Aldehyde ferredoxin oxidoreductase	aorA	Energy metabolism	Pentose phosphate pathway	0	no	no	2.08934	0.00165029
Gmet_2137	Xanthine and CO dehydrogenase maturation factor, XdhC/CoxF family	xdhC	Protein fate	Protein modification and repair	0	no	no	2.08924	0.00866919
Gmet_0417	cell division protein FtsZ	ftsZ	Cellular processes	Cell division	0	no	no	2.08871	0.000833271
Gmet_2676	FAD dependent oxidoreductase		Energy metabolism	Electron transport	0	no	no	2.0874	0.000566109
Gmet_2474	organic solvent tolerance protein, putative	lptD	Cell envelope	Surface structures	0	no	yes	2.08604	0.00224962
Gmet_0500	PAS/PAC sensor signal transduction histidine kinase (EC 2.7.13.3)	hisKA	Regulatory functions	Small molecule interactions	0	no	no	2.08588	0.00582721
Gmet_3202	rRNA large subunit m3Psi methyltransferase RlmH	rimH	Protein synthesis	tRNA and rRNA base modification	0	no	no	2.08192	0.00274885
Gmet_2556	peptidoglycan-binding LysM:lytic transglycosylase, catalytic		Cell envelope	Biosynthesis and degradation of surface polysaccharides and lipopolysaccharides	0	no	yes	2.0817	0.00147712
Gmet_1275	3-deoxy-manno-octulosonate cytidylyltransferase	kdsB	Cell envelope	Biosynthesis and degradation of surface polysaccharides and lipopolysaccharides	0	no	no	2.0814	0.00140779
Gmet_1932	Peptidase M, neutral zinc metallopeptidase, zinc-binding site		Protein fate	Degradation of proteins, peptides, and glycopeptides	0	no	yes	2.07731	0.00779142
Gmet_1093	hypothetical protein		hypothetical protein		0	no	yes	2.07597	0.0113043
Gmet_2907	selenophosphate synthase (EC 2.7.9.3)	selD	Amino acid biosynthesis	selenocysteine	0	no	no	2.07395	0.00868848
Gmet_2607	UDP-3-O-[3-hydroxymyristoyl] N-acetylglucosamine deacetylase (EC 3.5.1.18)	lpxC	Cell envelope	Biosynthesis and degradation of surface polysaccharides and lipopolysaccharides	0	no	no	2.06547	0.000447656
Gmet_2477	tryptophan synthase, alpha chain (EC 4.2.1.2)	trpA	Amino acid biosynthesis	Aromatic amino acid family	0	no	no	2.06503	0.00254964
Gmet_1912	aconitase (EC 4.2.1.3)	acnB	Energy metabolism	TCA cycle	0	no	no	2.05993	0.05009
Gmet_2307	CheW protein	cheW4H-2	Cellular processes	Chemotaxis and motility	0	no	no	2.05859	0.00990187
Gmet_2361	Exported protein, Domain of unknown function DUF414		Unknown function		0	no	yes	2.05812	0.0135951
Gmet_3122	Rhodanese-related sulfurtransferase		Central intermediary metabolism	Sulfur metabolism	1	no	no	2.05167	0.0250065
Gmet_3422	DNA polymerase III, tau subunit (EC 2.7.7.7)	dnaX	DNA metabolism	DNA replication, recombination, and repair	0	no	no	2.04616	0.00050441
Gmet_0138	DUF4139 domain protein		Unknown function		0	no	yes	2.0449	0.00755623
Gmet_0054	Hypothetical protein		Hypothetical proteins		0	no	no	2.04363	0.015744
Gmet_2358	lipoprotein releasing system, ATP-binding protein	lolD	Protein fate	Protein and peptide secretion and trafficking	0	no	no	2.04323	0.00107862
Gmet_0021	AAA+ ATPase domain		Unknown function		0	no	no	2.03875	0.00988579
Gmet_0183	thiol peroxidase (atypical 2-Cys peroxiredoxin) (EC 1.11.1.5)	tpx	Energy metabolism	Electron transport	0	no	no	2.03846	0.00616133
Gmet_3189	putative exosortase-associated protein, TIGR473 family		Protein fate	Protein and peptide secretion and trafficking	0	no	no	2.03613	0.00198415
Gmet_0831	Unknown protein		Unknown function		0	no	no	2.03206	0.00668684
Gmet_2381	4-amino-4-deoxy-L-arabinose transferase or related glycosyltransferase of PMT family		Cell envelope	Biosynthesis and degradation of surface polysaccharides and lipopolysaccharides	11	no	no	2.03086	0.00277825
Gmet_2310	Type II secretory pathway, component ExeA (predicted ATPase)		Protein fate	Protein and peptide secretion and trafficking	0	no	no	2.03017	0.00163125
Gmet_0044	hypothetical protein		Hypothetical proteins		0	no	no	2.02042	0.0431349
Gmet_0865	cytidylate kinase (EC 2.7.4.14)	cmk	Purines, pyrimidines, nucleosides, and nucleotides	Nucleotide and nucleoside interconversions	0	no	no	2.01857	0.0152946
Gmet_1894	DNA helicase/exodeoxyribonuclease V, gamma subunit (EC 3.1.11.5)	recC	DNA metabolism	DNA replication, recombination, and repair	0	no	no	2.01417	0.0123894
Gmet_0156	protein of unknown function DUF488		Unknown function		0	no	no	2.0137	0.00804389
Gmet_0732	aspartate aminotransferase	yhdR	Amino acid biosynthesis	Aspartate family	0	no	no	2.01138	0.00111072
Gmet_1638	E2.7.7.53 ATP adenylyltransferase [EC:2.7.7.53]		Purines, pyrimidines, nucleosides, and nucleotides	Purine ribonucleotide biosynthesis	0	no	no	2.00801	0.0111838
Gmet_2285	Polynucleotide adenylyltransferase region	pcnB	Transcription	Degradation of RNA	0	no	no	2.00583	0.0106534
Gmet_1745	Porin protein		Cell envelope	Surface structures: porins	0	no	yes	2.00568	0.00691102
Gmet_0035	metal dependent phosphohydrolase		Regulatory functions	Small molecule interactions	0	no	no	1.99999	0.0217815
Gmet_1364	2-oxoglutarate ferredoxin oxidoreductase, gamma subunit (EC 1.2.7.3)	korC	Energy metabolism	TCA cycle	0	no	no	1.99807	0.0318148
Gmet_0720	Lysylphosphatidylglycerol synthetase, domain of unknown function DUF2156 (Pfam PF9924)		Energy metabolism	Carbohydrates	0	no	no	1.99648	0.0173479
Gmet_0069	response regulator receiver modulated diguanylate cyclase		Regulatory functions	Small molecule interactions	0	no	no	1.99529	0.00115456
Gmet_0618	LSU ribosomal protein L12P	rplL	Protein synthesis	Ribosomal proteins: synthesis and modification	0	no	no	1.99464	0.000575729
Gmet_1103	transcription elongation factor GreB	greB	Transcription	Transcription factors	0	no	no	1.9924	0.00311903
Gmet_3017	PII-like signaling protein		Regulatory functions	Signal transduction	0	no	no	1.98916	0.0282666
Gmet_2854	RNA polymerase, sigma 32 subunit, RpoH	rpoH	Transcription	Transcription factors	0	no	no	1.98888	0.00181278
Gmet_1274	adenosylhomocysteine nucleosidase [EC:3.2.2.9]	mtnN	Amino acid biosynthesis	cysteine and methionine	0	no	no	1.98796	0.0108336
Gmet_0103	UDP-N-acetylglucosamine pyrophosphorylase (EC 2.7.7.23)	glmU	Cell envelope	Biosynthesis and degradation of murein sacculus and peptidoglycan	0	no	no	1.98778	0.000692834
Gmet_1388	FMN adenylyltransferase (EC 2.7.7.2)/riboflavin kinase (EC 2.7.1.26)	ribF	Biosynthesis of cofactors, prosthetic groups, and carriers	Riboflavin, FMN, and FAD	0	no	no	1.98576	0.00535297
Gmet_2445	ferric uptake regulator, Fur family	fur	Transport and binding proteins	Cations and iron carrying compounds	0	no	no	1.98457	0.00899597
Gmet_0268	methionine sulfoxide reductase A	msrA	Protein fate	Protein modification and repair	0	no	no	1.98262	0.0059012
Gmet_0702	two component, sigma54 specific, transcriptional regulator, Fis family		Regulatory functions	DNA interactions	0	no	no	1.98235	0.00262553
Gmet_3236	TatD-related deoxyribonuclease:Amidohydrolase 2	tadD	DNA metabolism	DNA replication, recombination, and repair	0	no	no	1.97915	0.0143398
Gmet_2869	16S rRNA processing protein RimM	rimM	Transcription	RNA processing	0	no	no	1.97889	0.00117995
Gmet_1211	Glyceraldehyde-3-phosphate dehydrogenase, type I	gapB	Energy metabolism	Glycolysis/gluconeogenesis	0	no	no	1.97177	0.00493727
Gmet_1892	DNA helicase/exodeoxyribonuclease V, alpha subunit (EC 3.1.11.5)	recD	DNA metabolism	DNA replication, recombination, and repair	0	no	no	1.97	0.00708746
Gmet_3220	PilZ domain (Pfam PF7238)		Regulatory functions	Small molecule interactions	0	no	no	1.96918	0.00582809
Gmet_1368	Uncharacterized membrane protein DedA, SNARE-associated domain	dedA	Unknown function		0	no	no	1.96213	0.0397892
Gmet_0847	Oligopeptide/dipeptide ABC transporter, ATP-binding protein-like		Transport and binding proteins	Amino acids, peptides and amines	0	no	no	1.96179	0.0427753
Gmet_0549	methionine synthase (B12-dependent) (EC 2.1.1.13)	metH	Amino acid biosynthesis	Aspartate family	0	no	no	1.95867	0.0011708
Gmet_3215	HSP2-like chaperone	hsp2	Protein fate	Protein folding and stabilization	0	no	no	1.95717	0.00684656
Gmet_3150	lipoyl synthase	lipA	Biosynthesis of cofactors, prosthetic groups, and carriers	Lipoate	0	no	no	1.95528	0.0054822
Gmet_3008	D-tyrosyl-tRNA deacylase	dtd	Protein synthesis	tRNA aminoacylation	0	no	no	1.95306	0.0176322
Gmet_2968	Winged helix-turn-helix transcription repressor DNA-binding		Regulatory functions	DNA interactions	0	no	no	1.94984	0.0460986
Gmet_3452	membrane lipoprotein		Unknown function		0	PS51257	yes	1.94706	0.0305244
Gmet_1367	Hypothetical protein		Hypothetical proteins		0	no	no	1.94651	0.00429042
Gmet_3041	NADH dehydrogenase [EC:1.6.99.3]	ndh	Energy metabolism	Oxidative phosphorylation	1	no	no	1.94362	0.00259119
Gmet_1376	type I secretion outer membrane protein, TolC family	tolC	Protein fate	Protein and peptide secretion and trafficking	0	no	yes	1.94027	0.00916442
Gmet_1884	Phosphopantethiene-protein transferase	acpS	Protein fate	Protein modification and repair	0	no	no	1.93847	0.0249461
Gmet_3553	Formylmethionine deformylase	def	Protein fate	Protein modification and repair	0	no	no	1.93749	0.00867273
Gmet_2710	CheA signal transduction histidine kinase	cheA	Cellular processes	Chemotaxis and motility	0	no	no	1.93736	0.00773805
Gmet_0896	Uncharacterized pyridoxal phosphate-containing protein, affects Ilv metabolism, UPF1 family	yggS	Unknown function		0	no	no	1.92586	0.0104767
Gmet_1972	6-phosphogluconate dehydrogenase, NAD-binding		Energy metabolism	Amino acids and amines	0	no	no	1.92434	0.00107499
Gmet_3523	ThiJ/PfpI (Pfam PF1965)		Unknown function		0	no	no	1.91971	0.00195821
Gmet_3108	Flagellar export FliJ	fliJ	Cellular processes	Chemotaxis and Motility	0	no	no	1.91917	0.0016948
Gmet_2440	Cobalt ABC transporter CbiQ, permease subunit	cbiQ	Transport and binding proteins	Cations and iron carrying compounds	5	no	no	1.91773	0.00980147
Gmet_1888	Diadenylate cyclase (c-di-AMP synthetase), DisA_N domain		Regulatory functions	Signal transduction	3	no	no	1.9172	0.0351175
Gmet_1651	efflux transporter, RND family, MFP subunit		Transport and binding proteins	Unknown substrate	0	no	no	1.91347	0.00644613
Gmet_0335	c-type cytochrome family protein, 3 hemes	ppcF	Energy metabolism	Electron transport	1	no	yes	1.91345	0.0534915
Gmet_1418	transcriptional regulator, MerR family		Regulatory functions	DNA interactions	0	no	no	1.91256	0.0162399
Gmet_2319	DNA polymerase III, delta prime subunit (EC 2.7.7.7)	holB	DNA metabolism	DNA replication, recombination, and repair	0	no	no	1.91247	0.00223118
Gmet_0513	Molybdate ABC transporter, permease protein	modB	Transport and binding proteins	Anions	5	no	no	1.91234	0.0269543
Gmet_0178	transketolase (EC 2.2.1.1)	tkt	Energy metabolism	Pentose phosphate pathway	0	no	no	1.91202	0.0071222
Gmet_3362	Peptidase S1C, Do	degP-1	Protein fate	Protein folding and stabilization	0	no	no	1.91056	0.00808884
Gmet_1272	Phospholipid transporter	linD	Cell envelope	phospholipid transport	0	no	no	1.89941	0.00134436
Gmet_1084	LysR family transcriptional regulator		Regulatory functions	DNA interactions	0	no	no	1.89927	0.038961
Gmet_0974	putative type IV pilus assembly protein PilP	pilP	Cell envelope	Surface structures	0	PS51257	yes	1.89828	0.0179508
Gmet_1377	Soluble lytic murein transglycosylase	slt	Cell envelope	Biosynthesis and degradation of murein sacculus and peptidoglycan	0	no	yes	1.89682	0.00506718
Gmet_2336	Glycosyl transferase, family 2		Cell envelope	Biosynthesis and degradation of surface polysaccharides and lipopolysaccharides	0	no	no	1.8967	0.0276405
Gmet_2937	Fumarylacetoacetate (FAA) hydrolase	hpaF	Energy metabolism	Aromatic compounds	0	no	no	1.89496	0.0212288
Gmet_0113	Hypothetical protein		Hypothetical proteins		0	no	no	1.89386	0.0448404
Gmet_3530	2',5' RNA ligase		Transcription	RNA processing	0	no	no	1.89288	0.0245365
Gmet_0169	Predicted Fe2+/Mn2+ transporter, VIT1/CCC1 family	vit	Transport and binding proteins	Cations and iron carrying compounds	5	no	no	1.89168	0.00909819
Gmet_1232	Aminoglycoside phosphotransferase		Regulatory functions	Small molecule interactions	0	no	no	1.89141	0.0403221
Gmet_1517	ABC-type transport system, involved in lipoprotein release, permease component	ftsX	Transport and binding proteins	lipoproteins	0	no	no	1.8896	0.0201205
Gmet_1672	HGG motif-containing thioesterase		Fatty acid and phospholipid metabolism	Biosynthesis	0	no	no	1.8882	0.0178535
Gmet_2364	Uncharacterized conserved protein, DUF115 family		Unknown function		0	no	no	1.88817	0.00523304
Gmet_0130	SOS-response transcriptional repressor LexA		Regulatory functions	Protein interactions	0	no	no	1.88395	0.0162688
Gmet_3350	NADH dehydrogenase I, F subunit	nuoF-1	Energy metabolism	Electron transport	0	no	no	1.87612	0.0111311
Gmet_3229	Thiol-disulfide isomerase or thioredoxin	ahpC	Energy metabolism	Electron transport	0	no	yes	1.87445	0.00321435
Gmet_0774	Carbonic anhydrase	cynT	Central intermediary metabolism	Nitrogen metabolism	0	no	no	1.87344	0.00646044
Gmet_0243	Glycosyl transferase, family 39		Cell envelope	Biosynthesis and degradation of surface polysaccharides and lipopolysaccharides	11	no	no	1.87343	0.00724885
Gmet_2406	ABC-type transport system, involved in lipoprotein release, permease component	ftsX	Transport and binding proteins	lipoproteins	4	no	no	1.87119	0.00547938
Gmet_2843	SSU ribosomal protein S18P	rpsR	Protein synthesis	Ribosomal proteins: synthesis and modification	0	no	no	1.8699	0.00272585
Gmet_2692	acyl-CoA synthase		Fatty acid and phospholipid metabolism	Biosynthesis	0	no	no	1.8698	0.00966841
Gmet_0342	outer membrane beta-barrel protein	ompA	Cell envelope	Surface structures: porin family	0	no	yes	1.86608	0.00170625
Gmet_2576	cytochrome c family protein, 1 heme		Energy metabolism	Electron transport	0	no	no	1.86554	0.0340313
Gmet_3272	3-oxoacyl-[acyl-carrier-protein] synthase III (EC 2.3.1.41)	fabH	Fatty acid and phospholipid metabolism	Biosynthesis	0	no	no	1.86169	0.00310785
Gmet_1188	Peptidoglycan-binding domain 1		Cell envelope	Biosynthesis and degradation of murein sacculus and peptidoglycan	0	no	no	1.8556	0.0137018
Gmet_0582	Ankyrin		Regulatory functions	Small molecule interactions	0	no	yes	1.85468	0.0134682
Gmet_3423	ABC transporter-like protein		Transport and binding proteins	Unknown substrate	6	no	no	1.8532	0.0193608
Gmet_0586	radical SAM additional 4Fe4S-binding SPASM domain		Unknown function		0	no	no	1.85266	0.0307652
Gmet_2311	CheA signal transduction histidine kinase	cheA4H	Cellular processes	Chemotaxis and Motility	0	no	no	1.8514	0.00177752
Gmet_0583	Spermine synthase	speE	Energy metabolism	Arginine and proline metabolism	13	no	no	1.85083	0.0100975
Gmet_2552	Smr protein/MutS2-like	smr	DNA metabolism	DNA replication, recombination, and repair	0	no	no	1.84811	0.00517113
Gmet_0970	transcriptional regulator, XRE family		Regulatory functions	DNA interactions	0	no	no	1.84687	0.0134862
Gmet_2095	cyclic pyranopterin monophosphate synthase subunit MoaA (EC 4.1.99.18)	moaA-3	Biosynthesis of cofactors, prosthetic groups, and carriers	Molybdopterin	0	no	no	1.84547	0.0531745
Gmet_1055	two component, sigma54 specific, transcriptional regulator, Fis family		Regulatory functions	Small molecule interactions	0	no	no	1.84527	0.0139303
Gmet_1345	polysaccharide biosynthesis/export domain protein		Cell envelope	Biosynthesis and degradation of surface polysaccharides and lipopolysaccharides	0	no	no	1.84525	0.00346217
Gmet_1694	Short-chain dehydrogenase/reductase SDR	fabG	Fatty acids and phospholipids	Biosynthesis	0	no	no	1.84373	0.00258767
Gmet_2784	cobyrinic acid a,c-diamide synthase family protein	bioD	Biosynthesis of cofactors, prosthetic groups, and carriers	biotin	0	no	no	1.8427	0.00882434
Gmet_0579	Cytochrome c assembly protein		Energy metabolism	Electron transport	8	no	no	1.8415	0.0427082
Gmet_3009	Protein of unknown function (DUF24)		Hypothetical proteins	Conserved	0	no	no	1.84143	0.00954309
Gmet_1973	endonuclease III	nth	DNA metabolism	DNA replication, recombination, and repair	0	no	no	1.83756	0.0168578
Gmet_1981	MgtC/SapB transporter	mgtC	Transport and binding proteins	Cations and iron containing compounds	4	no	no	1.83678	0.00865203
Gmet_3555	Membrane protein of unknown function (Pfam PF42)		Unknown function		0	no	no	1.83647	0.0463361
Gmet_2804	TIGR73 family protein		Unknown function		0	no	no	1.83607	0.0350988
Gmet_2659	Tetratricopeptide-like helical		Unknown function		1	no	yes	1.83512	0.00632016
Gmet_2438	Alginate exporter		Transport and binding proteins	Other	0	no	yes	1.83074	0.00391086
Gmet_1663	Predicted arabinose efflux permease, MFS family		Transport and binding proteins	Sugars	0	no	no	1.83042	0.00554288
Gmet_2374	Isochorismatase hydrolase	pncA	Biosynthesis of cofactors, prosthetic groups, and carriers	NAD salvage pathway	0	no	no	1.82628	0.0174164
Gmet_0377	LSU ribosomal protein L31P	rpmE	Protein synthesis	Ribosomal proteins: synthesis and modification	0	no	no	1.82514	0.00143759
Gmet_3131	Phosphate transporter		Transport and binding proteins	Anions	7	no	no	1.82348	0.00458408
Gmet_0677	Plasmid stabilization system		Mobile and extrachromasomal elements	plasmids	0	no	no	1.8233	0.0440632
Gmet_0385	histidinol-phosphate transaminase	hisC	Amino acid biosynthesis	Histidine family	0	no	no	1.82247	0.00240249
Gmet_0010	PAS/PAC sensor hybrid histidine kinase (EC 2.7.13.3)		Regulatory functions	Small molecule interactions	0	no	no	1.82128	0.00468818
Gmet_3193	formate-dependent phosphoribosylglycinamide formyltransferase (EC 6.3.4.-)	purT	Purines, pyrimidines, nucleosides, and nucleotides	Purine ribonucleotide biosynthesis	0	no	no	1.82062	0.00422156
Gmet_0926	rod shape-determining protein MreC	mreC	Cell envelope	Biosynthesis and degradation of murein sacculus and peptidoglycan	2	no	no	1.81843	0.00309693
Gmet_1680	Secreted protein		Unknown function		0	no	yes	1.8183	0.0184171
Gmet_2946	HAD-superfamily hydrolase subfamily IA, variant 3		Unknown function		0	no	no	1.81694	0.00429071
Gmet_2518	Acriflavin resistance protein		Cellular processes	Detoxification	10	no	no	1.81497	0.0211975
Gmet_1701	Radical SAM superfamily enzyme YgiQ, UPF313 family		Unknown function		0	no	no	1.81488	0.0393402
Gmet_3167	Helicase c2	dinG	DNA metabolism	DNA replication, recombination, and repair	0	no	no	1.8121	0.0147596
Gmet_3246	Fe-S oxidoreductase		Energy metabolism	Electron transport	0	no	no	1.81182	0.00508862
Gmet_2355	UDP-3-O-[3-hydroxymyristoyl] glucosamine N-acyltransferase (EC 2.3.1.191)	lpxD	Cell envelope	Biosynthesis and degradation of surface polysaccharides and lipopolysaccharides	0	no	no	1.80839	0.00624924
Gmet_2728	NAD-dependent DNA ligase C4-type	ligA	DNA metabolism	DNA replication, recombination, and repair	0	no	no	1.8064	0.00552333
Gmet_2709	methyl-accepting chemotaxis sensory transducer	mcp4H-21	Cellular processes	Chemotaxis	2	no	no	1.80602	0.0332617
Gmet_2948	Carbon starvation protein CstA	cstA-1	Regulatory functions	Small molecule interactions	16	no	no	1.799	0.0161425
Gmet_3259	histidyl-tRNA synthetase (EC 6.1.1.21)	hisS	Protein synthesis	tRNA aminoacylation	0	no	no	1.79803	0.00300224
Gmet_2902	cytochrome c3, 2 hemes		Energy metabolism	Electron transport	0	no	yes	1.79798	0.0107866
Gmet_2369	DGK diacylglycerol kinase (ATP) [EC:2.7.1.17]	dgkA	Cell envelope	Glycerolipid metabolism	7	no	no	1.79664	0.00404853
Gmet_3073	Uncharacterized conserved protein, glycosyltransferase A (GT-A) superfamily, DUF264 family		Unknown function		0	no	no	1.7952	0.0254749
Gmet_3200	nicotinate-nucleotide adenylyltransferase (EC 2.7.7.18)	nadD	Biosynthesis of cofactors, prosthetic groups, and carriers	Pyridine nucleotides	0	no	no	1.79408	0.0136212
Gmet_1645	Chlorohydrolase, Atz/Trz family		Unknown function		0	no	no	1.79376	0.00628548
Gmet_0026	Protein of unknown function DUF57 (Pfam PF4368)		Unknown function		0	no	no	1.7873	0.0541648
Gmet_3021	Cell division protein YceG, involved in septum cleavage	yceG	Cellular processes	Cell division	1	no	no	1.78584	0.0282449
Gmet_3380	1,4-dihydroxy-6-naphthoate synthase	mqnD	Biosynthesis of cofactors, prosthetic groups, and carriers	Menaquinone and ubiquinone	0	no	no	1.78268	0.00898418
Gmet_1284	SSU ribosomal protein S3P/sigma 54 modulation protein	yfiA	Protein synthesis	Translation factors	0	no	no	1.7821	0.0120929
Gmet_1386	3'-5' exoribonuclease, VacB and RNase II:Ribonuclease R	rnr	Transcription	Degradation of RNA	0	no	no	1.77954	0.00492293
Gmet_1760	16S rRNA (guanine(966)-N(2))-methyltransferase RsmD	rsmD	Protein synthesis	tRNA and rRNA base modification	0	no	no	1.77831	0.0156304
Gmet_0410	UDP-N-acetylmuramoylalanine--D-glutamate ligase (EC 6.3.2.9)	murD	Cell envelope	Biosynthesis and degradation of murein sacculus and peptidoglycan	0	no	no	1.7761	0.00155842
Gmet_2877	Membrane associated protein		Unknown function		12	no	no	1.77583	0.00281856
Gmet_1348	Beta-phosphoglucomutase or related phosphatase	pgmB	Energy metabolism	Carbohydrates	0	no	no	1.77483	0.00956947
Gmet_3484	FAD-dependent pyridine nucleotide-disulphide oxidoreductase		Energy metabolism	Electron transport	0	no	no	1.77479	0.0170778
Gmet_0137	Peptidyl-prolyl cis-trans isomerase, cyclophilin type	ppiA	Protein fate	Protein modification and repair	1	no	yes	1.77124	0.00740567
Gmet_3398	Pimeloyl-ACP methyl ester carboxylesterase		Fatty acids and phospholipids	Biosynthesis	0	no	no	1.76953	0.0178739
Gmet_1144	Unknown protein		Unknown function		0	no	no	1.76907	0.0084983
Gmet_1674	Gly/Ala/Ser-rich lipoprotein		Unknown function		0	PS51257	no	1.76575	0.0261919
Gmet_0025	Protein of unknown function DUF57 (Pfam PF4368)		Unknown function		0	no	no	1.76563	0.0420613
Gmet_1842	dihydroorotate oxidase B, electron transfer subunit (EC 1.3.3.1)	pyrK	Energy metabolism	Electron transport	0	no	no	1.76064	0.0122508
Gmet_2373	nicotinate phosphoribosyltransferase	pncB	Biosynthesis of cofactors, prosthetic groups, and carriers	Pyridine nucleotides	0	no	no	1.76061	0.00634816
Gmet_2382	metal dependent phosphohydrolase		Unknown function		0	no	no	1.76046	0.0262084
Gmet_3435	ribosomal large subunit pseudouridine synthase D (EC 5.4.99.-)	rluD	Protein synthesis	tRNA aminoacylation	0	no	no	1.7592	0.00564837
Gmet_0875	response regulator receiver sensor signal transduction histidine kinase (EC 2.7.13.3)		Regulatory functions	Small molecule interactions	0	no	no	1.7578	0.00676487
Gmet_0413	UDP-N-acetylmuramate--L-alanine ligase (EC 6.3.2.8)	murC	Cell envelope	Biosynthesis and degradation of murein sacculus and peptidoglycan	0	no	no	1.75611	0.00199059
Gmet_0978	3-dehydroquinate synthase (EC 4.2.3.4)	aroB	Amino acid biosynthesis	Aromatic amino acid family	0	no	no	1.75572	0.00323405
Gmet_3244	Domain of unknown function DUF288 (Pfam PF9861)		Unknown function		0	no	no	1.75511	0.0255292
Gmet_1689	Phosphopantetheine-binding protein	acpP-1	Fatty acid and phospholipid metabolism	Biosynthesis	0	no	no	1.75268	0.045814
Gmet_3209	CheD, stimulates methylation of MCP proteins	cheD2	Cellular processes	Chemotaxis	0	PS51257	no	1.74912	0.00553282
Gmet_0088	RNA polymerase sigma factor 54 interaction domain (Pfam PF158)		Transcription	Transcription factors	0	no	no	1.74658	0.0177416
Gmet_0766	Glycosyl transferase, family 1 (Pfam PF534)		Cell envelope	Biosynthesis and degradation of surface polysaccharides and lipopolysaccharides	0	no	no	1.74435	0.0253125
Gmet_0084	Cysteine proteinase		Protein fate	Degradation of proteins, peptides, and glycopeptides	0	no	yes	1.74124	0.0437934
Gmet_2908	alanine racemase (EC 5.1.1.1)	alr	Cell envelope	Biosynthesis and degradation of murein sacculus and peptidoglycan	0	no	no	1.73592	0.00889029
Gmet_2881	ADP-heptose:LPS heptosyltransferase-like		Cell envelope	Biosynthesis and degradation of surface polysaccharides and lipopolysaccharides	0	no	no	1.73344	0.0105378
Gmet_0022	hypothetical protein		Hypothetical protein		0	no	no	1.73295	0.022669
Gmet_0465	ribosome biogenesis GTP-binding protein	ysxC	Protein synthesis	Ribosomal proteins: synthesis and modification	0	no	no	1.73122	0.0413897
Gmet_0576	Multiheme cytochrome, 12 hemes		Energy metabolism	Electron transport	1	no	no	1.72825	0.00944743
Gmet_1234	extracellular solute-binding protein, family 5		Transport and binding proteins	Unknown substrate	0	no	yes	1.72554	0.00309179
Gmet_3266	CheA signal transduction histidine kinase	cheA64H	Cellular processes	Chemotaxis	0	no	no	1.7245	0.00255796
Gmet_2745	Helix-hairpin-helix motif protein		DNA metabolism	DNA replication, recombination, and repair	1	no	yes	1.72433	0.00303313
Gmet_0098	RNA-binding S4	yaaA	DNA metabolism	DNA replication, recombination, and repair	0	no	no	1.72361	0.0401297
Gmet_3127	Multidrug efflux transporter		Transport and binding proteins	Unknown substrate	11	no	no	1.72361	0.0125151
Gmet_0780	MCP methyltransferase/methylesterase, CheR/CheB with PAS/PAC sensor	cheBR	Regulatory functions	Small molecule interactions	0	no	no	1.72344	0.0111023
Gmet_0504	Homocysteine S-methyltransferase	mmuM	Amino acid biosynthesis	Methionine	0	no	no	1.72334	0.00362515
Gmet_0458	Polysaccharide biosynthesis protein CapD	pseB	Cell envelope	Biosynthesis and degradation of surface polysaccharides and lipopolysaccharides	0	no	no	1.72284	0.00474138
Gmet_3130	Domain of unknown function DUF262 (Pfam PF9835)		Unknown function		3	no	no	1.7186	0.0368756
Gmet_0577	Lipoprotein parallel beta-helix repeat-containing protein		Cell envelope	Surface lipoprotein	1	PS51257	yes	1.71523	0.0525817
Gmet_3129	Outer membrane efflux protein	tolC	Transport and binding proteins	Unknown substrate	0	no	yes	1.71479	0.0188719
Gmet_1344	polysaccharide export protein		Cell envelope	Biosynthesis and degradation of surface polysaccharides and lipopolysaccharides	0	no	yes	1.71468	0.00919792
Gmet_0041	Heat shock protein Hsp33 (Pfam PF143)	hslO	Protein fate	Protein folding and stabilization	0	no	no	1.71426	0.0134556
Gmet_1863	type IV pilus assembly protein PilM	pilM	Cell envelope	Surface structures	0	no	no	1.71295	0.00871568
Gmet_2341	putative lipopolysaccharide heptosyltransferase	rfaQ	Cell envelope	Biosynthesis and degradation of surface polysaccharides and lipopolysaccharides	0	no	no	1.71172	0.0154311
Gmet_2994	apurinic endonuclease (APN1)	nfo	DNA metabolism	DNA replication, recombination, and repair	0	no	no	1.70364	0.0522818
Gmet_0796	Allergen V5/Tpx-1 related protein		Cellular processes	pathogenesis	0	PS51257	yes	1.70296	0.00986904
Gmet_2821	NAD-dependent epimerase/dehydratase	hpnA	Energy metabolism	Sugars	0	no	no	1.70176	0.0063405
Gmet_2467	general secretion pathway protein B	gspB	Protein fate	Protein and peptide secretion and trafficking	1	no	no	1.69509	0.0385889
Gmet_0855	protein translocase subunit secF	secF	Protein fate	Protein and peptide secretion and trafficking	6	no	no	1.69495	0.0356557
Gmet_2531	tRNA (mo5U34)-methyltransferase	cmoB	Protein synthesis	tRNA and rRNA base modification	0	no	no	1.68886	0.0119718
Gmet_0222	bifunctional methionine sulfoxide reductase A/B protein	msrA	Protein fate	Protein modification and repair	0	no	no	1.68808	0.0145994
Gmet_3416	ABC transporter-related protein		Transport and binding proteins	Unknown substrate	5	no	no	1.68667	0.00822172
Gmet_1106	NAD(P)H dehydrogenase (quinone) [EC:1.6.5.2]	wrbA	Biosynthesis of cofactors, prosthetic groups, and carriers	ubiquinone and other terpenoid backbone	0	no	no	1.68532	0.0144462
Gmet_2865	RNase HII (EC 3.1.26.4)	rnhB	DNA metabolism	DNA replication, recombination, and repair	0	no	no	1.68103	0.0237294
Gmet_2890	UDP-Glycosyltransferase/glycogen phosphorylase		Cell envelope	Biosynthesis and degradation of surface polysaccharides and lipopolysaccharides	0	no	no	1.67939	0.0406691
Gmet_1605	serine hydroxymethyltransferase (EC 2.1.2.1)	glyA	Energy metabolism	Amino acids and amines	0	no	no	1.67776	0.0143258
Gmet_1986	pantothenate kinase (EC 2.7.1.33)	coaX	Biosynthesis of cofactors, prosthetic groups, and carriers	Pantothenate and coenzyme A	0	no	no	1.67716	0.00994182
Gmet_1575	Enoyl-CoA hydratase/carnithine racemase	crt	Fatty acid and phospholipid metabolism	Degradation	0	no	no	1.6737	0.0225925
Gmet_2332	dTDP-4-amino-4,6-dideoxygalactose transaminase	degT	Cell envelope	Biosynthesis and degradation of surface polysaccharides and lipopolysaccharides	0	no	no	1.67215	0.0335721
Gmet_1371	LemA-like domain protein		Unknown function		0	PS51257	yes	1.67061	0.0205624
Gmet_0415	D-alanine--D-alanine ligase		Cell envelope	Biosynthesis and degradation of murein sacculus and peptidoglycan	0	no	no	1.6664	0.00316592
Gmet_3160	Flagellar hook-length control protein-like, C-terminal (Pfam PF212)		Cellular processes	Chemotaxis and motility	0	no	no	1.66444	0.0218804
Gmet_0584	Tetratricopeptide-like helical		Unknown function		12	no	no	1.66356	0.0289984
Gmet_1071	BRO N-terminal domain		Unknown function		0	no	no	1.66299	0.0145029
Gmet_3133	Undecaprenyl-diphosphatase (EC 3.6.1.27)	uppP	Cell envelope	Biosynthesis and degradation of murein sacculus and peptidoglycan	6	no	no	1.66281	0.0451157
Gmet_1952	CDP-diacylglycerol--glycerol-3-phosphate 3-phosphatidyltransferase (EC 2.7.8.5)	pgsA	Fatty acid and phospholipid metabolism	Biosynthesis	4	no	no	1.66169	0.00802878
Gmet_0409	Phospho-N-acetylmuramoyl-pentapeptide-transferase (EC 2.7.8.13)	mraY	Cell envelope	Biosynthesis and degradation of murein sacculus and peptidoglycan	10	no	no	1.65804	0.00937073
Gmet_1032	Zinc finger/thioredoxin putative		Unknown function		1	no	no	1.65802	0.00810242
Gmet_2655	Secreted protein		Unknown function		0	no	yes	1.656	0.0238944
Gmet_1915	DNA internalization-related competence protein ComEC/Rec2	comEC	Cellular processes	DNA transformation	10	no	no	1.6559	0.0511872
Gmet_0161	NADH dehydrogenase subunit H (EC 1.6.5.3)	nuoH2	Energy metabolism	Electron transport	8	no	no	1.65587	0.0493967
Gmet_0111	General secretory system II, protein E-like	espE	Protein fate	Protein and peptide secretion and trafficking	0	no	no	1.65539	0.0188584
Gmet_0091	lipid A biosynthesis acyltransferase	lpxL	Cell envelope	Biosynthesis and degradation of surface polysaccharides and lipopolysaccharides	1	no	no	1.6553	0.00798061
Gmet_2642	GAF sensor hybrid histidine kinase (EC 2.7.13.3)		Regulatory functions	Small molecule interactions	2	no	no	1.65382	0.0180711
Gmet_2631	RNA-binding region RNP-1		Regulatory functions	RNA interactions	0	no	no	1.65359	0.0252805
Gmet_1690	Radical SAM superfamily enzyme YgiQ, UPF313 family		Unknown function		0	no	no	1.65348	0.0195605
Gmet_2313	GAF domain		Regulatory functions	Small molecule interactions	0	no	no	1.65205	0.00421903
Gmet_0580	High-molecular-weight cytochrome c, 21 hemes		Energy metabolism	Electron transport	1	no	no	1.65074	0.00986202
Gmet_2159	PAS/PAC sensor signal transduction histidine kinase (EC 2.7.13.3)		Regulatory functions	Small molecule interactions	0	no	no	1.65021	0.045793
Gmet_1072	CRISPR-associated protein, Cas1 family	cas1	Mobile and extrachromosomal element functions		0	no	no	1.65001	0.0387697
Gmet_0834	Hemerythrin-like, metal-binding protein		Transport and binding proteins	Cations and iron carrying compounds	0	no	no	1.6498	0.0355127
Gmet_3258	Protein of unknown function DUF86 (Pfam PF1934)		Unknown function		0	no	no	1.64863	0.0195194
Gmet_1635	TPR repeat protein		Unknown function		0	no	no	1.64739	0.00820675
Gmet_0687	Sensor histidine kinase (HisKA, HATPase_c)		Regulatory functions	Small molecule interactions	2	no	no	1.64442	0.0494302
Gmet_3348	NADH dehydrogenase subunit H (EC 1.6.5.3)	nuoH2	Energy metabolism	Electron transport	8	no	no	1.64397	0.042957
Gmet_1292	histidine kinase		Regulatory functions	Small molecule interactions	0	no	no	1.64135	0.0159102
Gmet_0489	Heat shock protein DnaJ, N-terminal	dnaJ	Protein fate	Protein folding and stabilization	0	no	no	1.63978	0.0186579
Gmet_0344	Putative metallopeptidase domain (Pfam PF1323)		Protein fate	Degradation of proteins, peptides, and glycopeptides	0	no	no	1.63493	0.0264278
Gmet_1969	Glycosyl transferase, group 1		Cell envelope	Biosynthesis and degradation of surface polysaccharides and lipopolysaccharides	0	no	no	1.63319	0.0176672
Gmet_0828	c-type cytochrome family protein, 5 hemes		Energy metabolism	Electron transport	0	PS51257	yes	1.6328	0.0100399
Gmet_0864	3-phosphoshikimate 1-carboxyvinyltransferase (EC 2.5.1.19)	aroA	Amino acid biosynthesis	Aromatic amino acid family	0	no	no	1.63234	0.0296036
Gmet_3349	NADH dehydrogenase I, G subunit, putative	nuoG	Energy metabolism	Electron transport	0	no	no	1.62874	0.0428962
Gmet_2459	Membrane associated protein		Unknown function		1	no	no	1.62666	0.0492388
Gmet_0812	two component, sigma54 specific, transcriptional regulator, Fis family		Regulatory functions	Small molecule interactions	0	no	no	1.62478	0.00599039
Gmet_2312	response regulator receiver domain protein (CheY-like)	cheY4H-1	Regulatory functions	Small molecule interactions	0	no	no	1.62087	0.0395195
Gmet_0949	Pyruvate ferredoxin/flavodoxin oxidoreductase	iorB	Energy metabolism	Pyruvate metabolism	0	no	no	1.61673	0.0348496
Gmet_1671	Penicillin-binding protein 1A		Cell envelope	Biosynthesis and degradation of murein sacculus and peptidoglycan	0	no	no	1.61582	0.00966197
Gmet_1967	PelD GGDEF domain		Unknown function		3	no	no	1.61201	0.0114146
Gmet_0416	cell division protein FtsA	ftsA	Cellular processes	Cell division	0	no	no	1.61065	0.0124817
Gmet_0262	Winged helix-turn-helix transcription repressor DNA-binding		Regulatory functions	DNA interactions	0	no	no	1.60863	0.0309257
Gmet_1276	CTP synthase (EC 6.3.4.2)	pyrG	Purines, pyrimidines, nucleosides, and nucleotides	Pyrimidine ribonucleotide biosynthesis	0	no	no	1.60495	0.0297831
Gmet_0982	Peptidase M24		Protein fate	Degradation of proteins and peptides	0	no	no	1.60423	0.00886852
Gmet_1688	KDO2-lipid IV(A) lauroyltransferase	lpxL	Cell envelope	Biosynthesis and degradation of surface polysaccharides and lipopolysaccharides	0	no	no	1.60101	0.0373625
Gmet_0727	secondary thiamine-phosphate synthase enzyme		Unknown function		0	no	no	1.60094	0.0402487
Gmet_0922	D-alpha,beta-D-heptose 7-phosphate 1-kinase (EC 2.7.1.167)/	hldE	Cell envelope	Biosynthesis and degradation of surface polysaccharides and lipopolysaccharides	0	no	no	1.6	0.0232813
Gmet_0992	Cysteine desulfurase	nifS	Biosynthesis of cofactors, prosthetic groups, and carriers	Thiamine	0	no	no	1.59981	0.0108542
Gmet_1893	DNA helicase/exodeoxyribonuclease V, beta subunit (EC 3.1.11.5)	recB	DNA metabolism	DNA replication, recombination, and repair	0	no	no	1.59288	0.0208237
Gmet_1390	SAM-binding motif		Unknown function		0	no	no	1.58825	0.0255708
Gmet_0120	Hydrogenase accessory protein HypB	hypB	Protein fate	Protein modification and repair	0	no	no	1.58766	0.0311819
Gmet_2296	tRNA-i(6)A37 thiotransferase enzyme MiaB	miaB	Protein synthesis	tRNA and rRNA base modification	0	no	no	1.58553	0.0113034
Gmet_0979	TPR repeat protein		Unknown function		0	no	no	1.58321	0.0185667
Gmet_1983	Hypothetical protein		Hypothetical proteins		0	no	no	1.58022	0.0288609
Gmet_3097	Flagellar biosynthesis protein FliP	fliP	Cellular processes	Chemotaxis and Motility	4	no	yes	1.579	0.0457027
Gmet_3045	Magnesium chelatase, ChlI subunit (Pfam PF178)	comM	Transport and binding proteins	Cations and iron carrying compounds	0	no	no	1.57791	0.0455545
Gmet_3100	Flagellar motor switch protein FliM	fliM	Cellular processes	Chemotaxis and motility	0	no	no	1.57165	0.01038
Gmet_2432	c-type cytochromes (P46), 1 heme		Energy metabolism	Electron transport	0	no	yes	1.56937	0.0172388
Gmet_3366	General secretion pathway protein F	gspF	Protein fate	Protein and peptide secretion and trafficking	4	no	no	1.56794	0.0106966
Gmet_1339	transcriptional regulator, AbrB family	abrB	Regulatory functions	DNA interactions	0	no	no	1.56767	0.053384
Gmet_3358	ATP synthase protein I (Pfam PF3899)	atpI	Energy metabolism	ATP-proton motive force interconversion	4	no	no	1.56505	0.0537625
Gmet_1230	Sodium/solute symporter		Transport and binding proteins	Cations and iron carrying compounds	0	no	no	1.56496	0.030141
Gmet_2868	tRNA (Guanine37-N(1)-) methyltransferase (EC 2.1.1.31)	trmD	Protein synthesis	tRNA and rRNA base modification	0	no	no	1.56407	0.0147291
Gmet_0684	electron transfer flavoprotein alpha subunit apoprotein	etfA-1	Energy metabolism	Electron transport	0	no	no	1.56227	0.0460417
Gmet_3145	Rubrerythrin		Transport and binding proteins	Cations and iron carrying compounds	0	no	no	1.55671	0.0104035
Gmet_0066	16S rRNA (cytosine(967)-C(5))-methyltransferase	rsmB	Protein synthesis	tRNA and rRNA base modification	0	no	no	1.55497	0.0230122
Gmet_1942	MscS Mechanosensitive ion channel	mscS-1	Cellular processes	ion channel	4	no	no	1.54628	0.0240883
Gmet_0620	DNA-directed RNA polymerase subunit beta' (EC 2.7.7.6)	rpoC	Transcription	DNA-dependent RNA polymerase	0	no	no	1.54592	0.0188397
Gmet_2880	UDP-Glycosyltransferase/glycogen phosphorylase		Cell envelope	Biosynthesis and degradation of surface polysaccharides and lipopolysaccharides	0	no	no	1.53961	0.0182566
Gmet_0832	NADPH:quinone reductase or related Zn-dependent oxidoreductase	GSU2637	Energy metabolism	Electron transport	0	no	no	1.53855	0.0098503
Gmet_1291	two component transcriptional regulator		Regulatory functions	DNA interactions	0	no	no	1.53837	0.0340793
Gmet_0701	Cache sensor signal transduction histidine kinase (EC 2.7.13.3)	hisKA	Regulatory functions	Small molecule interactions	2	no	no	1.53504	0.0225869
Gmet_2550	AspT/YidE/YbjL antiporter duplication domain		Transport and binding proteins	Unknown substrate	11	no	no	1.53494	0.0300433
Gmet_2348	Three-deoxy-D-manno-octulosonic-acid transferase-like	kdtA	Cell envelope	Biosynthesis and degradation of surface polysaccharides and lipopolysaccharides	1	no	no	1.51636	0.0469177
Gmet_2301	cytochrome c family protein, 26 hemes		Energy metabolism	Electron transport	0	no	no	1.5139	0.0193511
Gmet_3363	type II secretion system protein C	gspC	Protein fate	Protein and peptide secretion and trafficking	1	no	no	1.51267	0.0447935
Gmet_1984	sporulation-related protein		Cellular processes	Cell division	1	no	no	1.51202	0.0407338
Gmet_3399	Secreted protein		Unknown function		0	no	yes	1.50962	0.0474299
Gmet_3069	Magnesium chelatase, ChlI subunit		Transport and binding proteins	Cations and iron carrying compounds	0	no	no	1.50816	0.0453295
Gmet_0300	molybdenum cofactor guanylyltransferase (EC 2.7.7.77)/molybdopterin guanine dinucleotide biosynthesis accessory protein MobB		Biosynthesis of cofactors, prosthetic groups, and carriers	Molybdopterin	0	no	no	1.50723	0.0472065
Gmet_0781	phosphate ABC transporter substrate-binding protein, PhoT family (TC 3.A.1.7.1)	phoT	Transport and binding proteins	Anions	0	no	no	1.50491	0.0250169
Gmet_3071	Cation efflux protein	czcD	Transport and binding proteins	Cations and iron carrying compounds	6	no	no	1.50461	0.0402423

## Sheet: up GS MAvsGS
Supplementary Table S2D. Genes that were more significantly expressed in G. metallireducens cells in co-cultures grown with G. sulfurredcens than with M. acetivorans
Locus ID	Annotation	abbreviation	Main role	Sub role	# transmembrane helices	evidence of surface protein	signal peptide?	fold change	P-Value
Gmet_1904	Sulfate ABC transporter, permease protein CysW	cysW	Transport and binding proteins	Anions	5	no	no	412.874	2.65e-09
Gmet_1755	Fe-S-cluster-containing dehydrogenase component		Energy metabolism	Electron transport	0	no	no	331.829	1.45e-08
Gmet_1756	Fe-sulfur cluster oxidoreductase		Energy metabolism	Electron transport	0	no	no	315.422	4.75e-08
Gmet_1753	Glutamine amidotransferase, class-II		Amino acid biosynthesis	L-glutatmate biosynthesis	0	no	no	290.636	1.03e-09
Gmet_2258	electron transfer flavoprotein beta subunit	etfB	Energy metabolism	Electron transport	0	no	no	250.021	5.31e-08
Gmet_1903	Sulphate transport system permease protein 1	cysA	Transport and binding proteins	Anions	0	no	no	222.74	3.22e-08
Gmet_1059	formate dehydrogenase alpha subunit (EC 1.2.1.2)	fdnG	Energy metabolism	Anaerobic	0	no	no	153.842	7.09e-10
Gmet_1754	FAD-dependent pyridine nucleotide-disulphide oxidoreductase		Energy metabolism	Electron transport	0	no	no	141.306	1.73e-08
Gmet_0696	histidine kinase (EC 2.7.13.3)	gnfK	Regulatory functions	Small molecule interactions	0	no	no	133.651	2.57e-07
Gmet_1752	glutamate synthase (NADPH) GltB3 subunit (EC 1.4.1.13)	gltB3	Energy metabolism	TCA cycle	0	no	no	111.306	5.09e-09
Gmet_0056	CopG-like DNA-binding protein	copG	Regulatory functions	DNA interactions	0	no	no	109.842	5.88e-08
Gmet_1565	Secreted protein		Unknown function		0	no	yes	103.976	1.31e-07
Gmet_1330	EpsG-like protein		Unknown function		0	no	no	97.8529	2.06e-07
Gmet_0694	nitrogen regulatory protein P-II family	glnB	Regulatory functions	Small molecule interactions	0	no	no	86.9019	1.2e-05
Gmet_1905	Sulfate ABC transporter, permease protein CysT	cysT	Transport and binding proteins	Anions	6	no	no	83.6634	1.95e-07
Gmet_0698	cystathionine gamma-synthase (EC 2.5.1.48)/cysteine synthase (EC 2.5.1.47)	metC1	Amino acid biosynthesis	Cysteine and methionine	0	no	no	80.0588	3.71e-08
Gmet_1060	formate dehydrogenase beta subunit (EC 1.2.1.2)	fdnH	Energy metabolism	Anaerobic	0	no	no	68.5448	9.04e-09
Gmet_2255	Ferredoxin family protein		Energy metabolism	Electron transport	6	no	no	67.9774	4.04e-06
Gmet_3190	Membrane protein		Unknown function		1	no	no	60.9747	1.77e-08
Gmet_0277	hypothetical protein		Hypothetical proteins		0	no	no	57.9305	8.71e-06
Gmet_3043	Superfamily II DNA and RNA helicase		DNA metabolism	DNA replication, recombination, and repair	0	no	no	54.5501	1.08e-05
Gmet_1906	Thiosulphate-binding protein	cysP	Transport and binding proteins	Anions	0	no	yes	46.6681	5.9e-08
Gmet_2513	hypothetical protein		Hypothetical proteins		0	no	no	43.8164	3.56e-05
Gmet_0660	response regulator receiver and ANTAR domain protein	gnfR	Regulatory functions	Small molecule interactions	0	no	no	43.5245	8.91e-06
Gmet_2257	Electron transfer flavoprotein, alpha subunit	etfA-3	Energy metabolism	Electron transport	0	no	no	42.8851	0.000130046
Gmet_2605	Membrane protein of unknown function		Unknown function		1	no	yes	38.1124	2.75e-06
Gmet_0871	transcriptional regulator, BadM/Rrf2 family	iscR-2	Regulatory functions	DNA interactions	0	no	no	36.1718	5.6e-08
Gmet_1706	response regulator receiver modulated diguanylate cyclase		Regulatory functions	Small molecule interactions	0	no	no	36.0745	5.32e-07
Gmet_0276	Hypothetical protein		Hypothetical protein		0	no	no	35.7902	1.43e-05
Gmet_2927	Secreted protein		Unknown function		0	no	yes	34.5268	9.01e-08
Gmet_2926	response regulator receiver domain protein (CheY-like)		Regulatory functions	Small molecule interactions	0	no	no	33.7464	1.3e-07
Gmet_3321	Ferredoxin family protein	mvhF	Energy metabolism	Electron transport	0	no	no	33.2642	6.67e-06
Gmet_2831	Putative alginate transport protein		Transport and binding proteins	Other	0	no	no	33.2231	0.0010208
Gmet_2896	cytochrome c family protein, 4 hemes		Energy metabolism	Electron transport	0	no	yes	33.123	2.69e-09
Gmet_0703	Hypothetical protein		Hypothetical proteins		0	no	no	32.4709	3.92e-08
Gmet_0669	Nitrogenase molybdenum-iron cofactor biosynthesis protein	nifN	Biosynthesis of cofactors, prosthetic groups, and carriers	Other	0	no	no	32.0493	6.46e-05
Gmet_1186	glutamate dehydrogenase (NADP) (EC 1.4.1.4)	gdhA	Amino acid biosynthesis	Glutamate family	0	no	no	31.5251	5.75e-08
Gmet_0442	Flagellin-like	fliC	Cellular processes	Chemotaxis and motility	0	no	no	31.2111	1.21e-08
Gmet_0284	Membrane protein of unknown function		Unknown function		1	no	no	29.597	1.26e-05
Gmet_2443	hypothetical protein		Hypothetical proteins		0	no	no	29.3736	0.000501927
Gmet_1568	Molybdopterin or thiamine biosynthesis adenylyltransferase	thiF	Biosynthesis of cofactors, prosthetic groups, and carriers	Thiamine	0	no	no	28.5432	6.91e-08
Gmet_1646	SsrA-binding protein	smpB	Protein synthesis	Other	0	no	no	28.4467	1.84e-08
Gmet_1570	Nitrite/sulphite reductase 4Fe-4S domain		Energy metabolism	Electron transport	0	no	no	27.2235	3.29e-08
Gmet_3317	CheW protein	cheW	Cellular processes	Chemotaxis and motility	0	no	no	26.8567	1.41e-05
Gmet_1351	nitrogen regulatory protein P-II family	glnB	Regulatory functions	Small molecule interactions	0	no	no	25.1961	6.67e-06
Gmet_2832	DUF2325 domain protein		Unknown function		0	no	no	24.3898	0.00137453
Gmet_1028	hypothetical protein		Hypothetical proteins		0	no	no	23.5085	5.78e-05
Gmet_0699	cystathionine beta-lyase (EC 4.4.1.8)	metC-2	Amino acid biosynthesis	Cysteine and methionine	0	no	no	23.1079	4.19e-08
Gmet_1062	Formate dehydrogenase, subunit FdhD	fdhD	Energy metabolism	Anaerobic	0	no	no	22.9178	7.98e-08
Gmet_0557	cytochrome c family protein, 4 hemes	omcP	Energy metabolism	Electron transport	1	no	yes	22.4192	7.37e-09
Gmet_0968	Secreted protein		Unknown function		0	no	yes	20.6889	4.17e-08
Gmet_0662	nitrogenase iron protein subunit NifH	nifH	Central intermediary metabolism	Nitrogen fixation	0	no	no	20.6818	6.08e-05
Gmet_1707	PAS/PAC sensor hybrid histidine kinase (EC 2.7.13.3)		Regulatory functions	Small molecule interactions	0	no	no	20.6009	8.26e-09
Gmet_0558	Cytochrome c, 27 heme-binding sites, omcO	omcO	Energy metabolism	Electron transport	0	no	yes	19.6828	8.87e-09
Gmet_1571	TusA-related sulfurtransferase	tusA	Protein fate	Protein modification and repair	0	no	no	19.4928	2.31e-07
Gmet_2895	Unknown protein		Unknown function		0	no	no	19.3305	4.8e-09
Gmet_0285	Peptidoglycan binding-like		Cell envelope	Biosynthesis and degradation of murein sacculus and peptidoglycan	0	no	no	19.1001	3.3e-06
Gmet_1352	L-glutamine synthetase (EC 6.3.1.2)	glnA	Amino acid biosynthesis	Glutamate family	0	no	no	17.9042	2.56e-06
Gmet_0082	Adenylate cyclase, class 3		Regulatory functions	Signal transduction	0	no	no	17.8247	0.000525518
Gmet_3080	Nitrogen-fixing NifU-like	GSU48	Energy metabolism	Electron transport	0	no	no	17.6706	1.73e-08
Gmet_2462	Membrane protein of unknown function		Unknown function		2	no	yes	17.2759	1.2e-08
Gmet_0028	Chaperonin Cpn1	groS	Protein fate	Protein folding and stabilization	0	no	no	17.2006	1.13e-08
Gmet_0966	PilX	pilX-2	Cellular processes	Chemotaxis and motility	1	no	no	17.1329	1.39e-07
Gmet_0729	succinyl-CoA synthetase (ADP-forming) beta subunit (EC 6.2.1.5)	sucC	Energy metabolism	TCA cycle	0	no	no	17.0052	2.04e-07
Gmet_0740	Uncharacterized membrane protein, DUF485 family		Unknown function		2	no	no	16.4192	9.87e-06
Gmet_0628	LSU ribosomal protein L23P	rplW	Protein synthesis	Ribosomal proteins: synthesis and modification	0	no	no	16.1797	1.25e-05
Gmet_2989	transcriptional regulator, BadM/Rrf2 family	iscR-1	Regulatory functions	DNA interactions	0	no	no	15.7445	2.36e-07
Gmet_3196	LSU ribosomal protein L27P	rpmA	Protein synthesis	Ribosomal proteins: synthesis and modification	0	no	no	15.3915	7.04e-07
Gmet_1838	translation elongation factor P (EF-P)	efp2	Protein synthesis	Translation factors	0	no	no	15.3852	4.89e-08
Gmet_0289	lipoprotein, putative		Unknown function		0	PS51257	yes	14.1663	1.9e-05
Gmet_1327	Glycosyltransferase involved in cell wall bisynthesis		Cell envelope	Biosynthesis and degradation of surface polysaccharides and lipopolysaccharides	0	no	no	14.0918	0.0025115
Gmet_2444	Ferrous iron transport protein B	feoB	Transport and binding proteins	Cations and iron carrying compounds	8	no	no	13.9035	0.00039659
Gmet_1331	UDP-Glycosyltransferase/glycogen phosphorylase		Cell envelope	Biosynthesis and degradation of surface polysaccharides and lipopolysaccharides	0	no	no	13.4907	7.88e-05
Gmet_3508	Efflux pump, RND family, membrane fusion protein	RND_mfp	Transport and binding proteins	Unknown substrate	1	no	no	13.4415	7.64e-06
Gmet_2465	Major facilitator superfamily MFS_1		Transport and binding proteins	Unknown substrate	11	no	no	13.4353	1.2e-06
Gmet_1564	Undecaprenyl-diphosphate phosphatase	bacA	Cell envelope	Biosynthesis and degradation of murein sacculus and peptidoglycan	0	no	no	13.1149	1.55e-05
Gmet_1901	Twin-arginine translocation pathway signal		Protein fate	Protein and peptide secretion and trafficking	0	no	no	13.0603	1.14e-06
Gmet_0719	Secreted protein		Unknown function		0	no	yes	13.0222	4.21e-08
Gmet_2086	tungsten-dependent benzoyl-CoA reductase subunit bamC	bamC	Energy metabolism	Aromatic compounds	0	no	no	12.9474	0.00225145
Gmet_2334	Lipopolysaccharide biosynthesis protein, LPS:glycosyltransferase		Cell envelope	Biosynthesis and degradation of surface polysaccharides and lipopolysaccharides	0	no	no	12.8098	0.000205802
Gmet_0280	Type VI secretion system needle tube protein TssD	tssD	Cellular processes	Pathogenesis	0	no	no	12.7881	0.000577677
Gmet_3318	NO signalling/Golgi transport ligand-binding domain		Unknown function		0	no	no	12.562	3.23e-05
Gmet_3517	Carbonic anhydrase		Central intermediary metabolism	Autotrophy	0	no	no	12.4014	6.55e-05
Gmet_0704	Transmembrane protein		Unknown function		2	no	no	12.3446	8.23e-08
Gmet_2825	methyl-accepting chemotaxis sensory transducer with Cache sensor	mcp4H-11	Cellular processes	Chemotaxis and Motility	2	no	no	12.1946	2.97e-06
Gmet_A3576	hypothetical protein		Unknown function		0	no	no	12.0536	3.34e-05
Gmet_0894	Membrane protein		Unknown function		2	no	no	12.0361	1.45e-07
Gmet_0969	Membrane protein of unknown function		Unknown function		1	no	no	11.9657	1.26e-06
Gmet_1567	ThiS, thiamine-biosynthesis	thiS	Biosynthesis of cofactors, prosthetic groups, and carriers	Thiamine	0	no	no	11.9481	4.55e-06
Gmet_0325	cytochrome c family protein, 4 hemes	cbcS-2	Energy metabolism	Electron transport	1	no	no	11.8002	0.000111449
Gmet_0963	type IV fimbrial biogenesis protein FimT	fimT	Cell envelope	Surface structures	1	no	no	11.7815	5.01e-06
Gmet_1125	Acetyl-CoA hydrolase/transferase	ato-3	Energy metabolism	TCA cycle	0	no	no	11.5671	3.45e-07
Gmet_0556	NHL repeat protein		Unknown function		1	no	yes	11.2421	1.01e-07
Gmet_3195	LSU ribosomal protein L21P	rplU	Protein synthesis	Ribosomal proteins: synthesis and modification	0	no	no	11.0225	1.68e-07
Gmet_0535	hypothetical protein		Hypothetical proteins		0	no	no	10.9639	1.22e-05
Gmet_0730	succinyl-CoA synthetase (ADP-forming) alpha subunit (EC 6.2.1.5)	sucD	Energy metabolism	TCA cycle	0	no	no	10.657	4.93e-07
Gmet_0820	Hypothetical protein		Hypothetical proteins		0	no	no	10.5511	1.05e-06
Gmet_1555	Copper chaperone	copZ	Cellular processes	Detoxification	0	no	yes	10.523	2.42e-08
Gmet_0873	tRNA (5-methylaminomethyl-2-thiouridylate)-methyltransferase (EC 2.1.1.61)	trmU	Protein synthesis	tRNA and rRNA base modification	0	no	no	10.4856	4.7e-08
Gmet_0872	Cysteine desulfurase	nifS	Biosynthesis of cofactors, prosthetic groups, and carriers	Thiamine	0	no	no	10.0761	4.11e-07
Gmet_2801	hypothetical protein		Hypothetical proteins		0	no	no	9.98373	0.000812134
Gmet_3520	Menaquinol oxidoreductase complex Cbc4, cytochrome b subunit, putative	cbcU-1	Energy metabolism	Electron transport	0	no	no	9.97614	1.14e-07
Gmet_2925	Secreted protein		Unknown function		0	no	yes	9.89677	6.26e-07
Gmet_2090	Membrane protein of unknown function		Unknown function		3	no	no	9.87937	0.00196132
Gmet_3379	Rare lipoprotein A	rlpA	Cell envelope	Other	0	no	yes	9.84413	4.18e-06
Gmet_3338	peptide deformylase (EC 3.5.1.88)	def	Protein fate	Protein modification and repair	0	no	no	9.74151	1.02e-07
Gmet_0692	2-isopropylmalate synthase	nifV	Biosynthesis of cofactors, prosthetic groups, and carriers	coenzyme B	0	no	no	9.67413	0.00321795
Gmet_0739	Na+/solute symporter	aplC	Transport and binding proteins	Cations and iron carrying compounds	13	no	no	9.64743	9.62e-07
Gmet_0327	Polysulphide reductase, NrfD	cbcU-2	Energy metabolism	Electron transport	9	no	no	9.47846	5.75e-06
Gmet_2487	P-loop containing nucleoside triphosphate hydrolase		Unknown function		0	no	no	9.22427	0.00420474
Gmet_1029	HSP2-like chaperone		Protein fate	Protein folding and stabilization	0	no	no	9.14724	1.24e-05
Gmet_0870	serine O-acetyltransferase (EC 2.3.1.3)	cysE	Amino acid biosynthesis	Serine family	0	no	no	9.11104	1.61e-07
Gmet_0672	4Fe-4S ferredoxin, iron-sulfur binding protein	fdxN	Energy metabolism	Electron transport	0	no	no	8.94798	0.000576342
Gmet_1569	Proteasome lid subunit RPN8/RPN11		Protein fate	Degradation of proteins, peptides, and glycopeptides	0	no	no	8.93738	5.78e-06
Gmet_0964	N-terminal methylation	pilV-2	Cell envelope	Surface structures	1	no	no	8.90416	2.02e-06
Gmet_2335	Methyltransferase FkbM	fkbM	Unknown function		0	no	no	8.84551	0.00107778
Gmet_A3566	hypothetical protein		hypothetical protein		0	no	no	8.69281	0.000805281
Gmet_1001	Membrane protein		Unknown function		1	no	no	8.68556	0.00045372
Gmet_2483	3-demethylubiquinone-9 3-methyltransferase	ubiG	Biosynthesis of cofactors, prosthetic groups, and carriers	Menaquinone and ubiquinone	0	no	no	8.63559	9.94e-08
Gmet_1087	cytochrome c family protein, 1 heme		Energy metabolism	Electron transport	0	no	no	8.40057	0.000344316
Gmet_2433	potassium-transporting ATPase subunit A	kdpA	Transport and binding proteins	Cations and iron carrying compounds	12	no	no	8.2432	1.62e-05
Gmet_0635	SSU ribosomal protein S17P	rpsQ	Protein synthesis	Ribosomal proteins: synthesis and modification	0	no	no	8.19475	0.000265111
Gmet_1544	Cytochrome c, class II, 1 heme		Energy metabolism	Electron transport	0	no	yes	8.18452	1.02e-07
Gmet_0748	PEP-CTERM protein-sorting domain		Cell envelope	Surface structures	1	no	yes	8.16835	3.6e-06
Gmet_2429	anti-sigma-factor antagonist (STAS) domain protein		Regulatory functions	Protein interactions	0	no	no	8.14461	0.000661462
Gmet_A3577	Unknown function		Unknown function		0	no	no	8.081	0.000281798
Gmet_0278	type VI secretion system protein ImpB	tssB	Protein fate	Protein and peptide secretion and trafficking	0	no	no	8.07063	0.000924035
Gmet_2885	Glycosyl transferase, family 2 (Pfam PF535)		Cell envelope	Biosynthesis and degradation of surface polysaccharides and lipopolysaccharides	0	no	no	7.9515	0.00134331
Gmet_2827	response regulator receiver domain protein (CheY-like)		Regulatory functions	Small molecule interactions	0	no	no	7.94896	0.006181
Gmet_0989	Hypothetical protein		Hypothetical proteins		0	no	no	7.9091	5.24e-07
Gmet_0436	anti-sigma-28 factor, FlgM family	flgM	Cellular processes	Chemotaxis and Motility	0	no	no	7.88871	3.62e-07
Gmet_2844	SSU ribosomal protein S6P	rpsF	Protein synthesis	Ribosomal proteins: synthesis and modification	0	no	no	7.87082	4e-07
Gmet_2498	heat shock protein 9	htpG	Protein fate	Protein folding and stabilization	0	no	no	7.82348	1.32e-07
Gmet_0529	methyl-accepting chemotaxis sensory transducer	mcp4H-19	Cellular processes	Chemotaxis and Motility	2	no	no	7.76029	1.77e-06
Gmet_0967	type IV pilin biogenesis protein, putative	pilY1-2	Cell envelope	Surface structures	0	no	yes	7.72893	2.62e-07
Gmet_1166	Protein of unknown function YGGT	yggT	Unknown function		0	no	no	7.66284	5.91e-06
Gmet_2163	Integrins alpha chain:Multicopper oxidase, type 2	ompB	Energy metabolism	Electron transport	1	no	yes	7.65768	1.45e-06
Gmet_1156	heat shock protein HtpX	htpX	Protein fate	Protein folding and stabilization	0	no	no	7.6541	1.89e-07
Gmet_2944	Phosphate-selective porin O and P	oprP	Cell envelope	Surface structures	0	no	yes	7.6198	7.1e-06
Gmet_1775	transcription elongation factor GreA	greA	Transcription	Transcription factors	0	no	no	7.60347	9.15e-08
Gmet_2988	cysteine synthase (EC 2.5.1.47)	cysK-1	Amino acid biosynthesis	Serine family	0	no	no	7.57635	5.45e-07
Gmet_0391	SSU ribosomal protein S21P	rpsU	Protein synthesis	Ribosomal proteins: synthesis and modification	0	no	no	7.43482	6.52e-07
Gmet_2092	Unknown protein		Unknown function		0	no	no	7.39796	0.00398268
Gmet_1759	Phosphopantetheine adenylyltransferase (EC 2.7.7.3)	coaD	Biosynthesis of cofactors, prosthetic groups, and carriers	Pantothenate and coenzyme A	0	no	no	7.35802	1.06e-06
Gmet_3509	Heavy metal efflux pump CzcA	czcA	Cellular processes	Detoxification	11	no	no	7.30999	7.24e-06
Gmet_2648	RmlC-like cupin domain		Unknown function		0	no	no	7.28953	0.00090644
Gmet_0622	SSU ribosomal protein S7P	rpsG	Protein synthesis	Ribosomal proteins: synthesis and modification	0	no	no	7.26282	4.58e-06
Gmet_2793	S-adenosyl-L-methionine-dependent methyltransferase		Unknown function		0	no	no	7.23204	1.89e-06
Gmet_0962	Tfp pilus assembly protein	pilE	Cell envelope	Surface structures	1	no	no	7.1207	8.99e-06
Gmet_0665	Nucleotidyltransferase		Unknown function		0	no	no	7.10468	4.09e-06
Gmet_0076	aspartyl/glutamyl-tRNA(Asn/Gln) amidotransferase subunit C	gatC	Protein synthesis	tRNA aminoacylation	0	no	no	7.06758	1.24e-05
Gmet_2677	response regulator receiver sensor signal transduction histidine kinase (EC 2.7.13.3)	gnfR	Regulatory functions	Small molecule interactions	0	no	no	7.05288	4.5e-07
Gmet_3090	Protein of unknown function DUF3373 (Pfam PF11853)		Unknown function		0	no	no	7.03666	7.22e-05
Gmet_1361	2-oxoglutarate ferredoxin oxidoreductase subunit delta [EC:1.2.7.3]	korD	Energy metabolism	TCA cycle	0	no	no	7.00192	9.65e-05
Gmet_1332	Glycosyl transferase, family 1 (Pfam PF534)		Cell envelope	Biosynthesis and degradation of surface polysaccharides and lipopolysaccharides	0	no	no	6.96944	0.0122498
Gmet_2945	Tetratricopeptide-like helical		Unknown function		0	no	no	6.95344	3.46e-07
Gmet_1061	Polysulphide reductase, NrfD	nrfD	Energy metabolism	Electron transport	0	no	no	6.92198	1.93e-05
Gmet_3525	lipoprotein, putative		Unknown function		0	no	no	6.86484	7.78e-07
Gmet_3264	Hypothetical protein		Hypothetical proteins		0	no	no	6.85048	0.000249122
Gmet_0965	prepilin-type N-terminal cleavage/methylation domain	pilW-2	Cell envelope	Surface structures	1	no	no	6.8405	2.15e-06
Gmet_1851	pentapeptide repeat protein		Unknown function		0	no	no	6.81746	8.58e-07
Gmet_0314	Addiction module killer protein (Pfam PF5973)		Cellular processes	Toxin production and resistance	0	no	no	6.72934	2.97e-05
Gmet_0225	Major facilitator superfamily MFS_1		Transport and binding proteins	Unknown substrate	8	no	no	6.70377	7.1e-07
Gmet_2987	ATP-utilizing enzyme, PP-loop superfamily		Unknown function		0	no	no	6.70185	5.43e-06
Gmet_2461	Membrane protein of unknown function		Unknown function		2	no	yes	6.6974	4.26e-07
Gmet_2823	hopanoid biosynthesis associated radical SAM protein HpnH	hpnH	Unknown function		0	no	no	6.69678	2.17e-06
Gmet_0897	Polysaccharide deacetylase	pgdA	Cell envelope	Biosynthesis and degradation of surface polysaccharides and lipopolysaccharides	1	no	no	6.6365	2.8e-06
Gmet_0462	Flagellar protein	flbD	Cellular processes	Chemotaxis and motility	0	no	no	6.61153	8.33e-06
Gmet_1579	Hypothetical protein		Hypothetical proteins		0	no	no	6.55475	2.59e-06
Gmet_3501	Membrane protein of unknown function		Unknown function		2	no	yes	6.54307	5.43e-07
Gmet_3507	Outer membrane efflux protein		Cell envelope	Surface structures	0	no	no	6.51853	0.0119709
Gmet_3013	GTP-binding protein TypA	typA	Regulatory functions	Other	0	no	no	6.49897	2.97e-06
Gmet_1589	tRNA pseudouridine synthase B (EC 4.2.1.7)	truB	Protein synthesis	tRNA and rRNA base modification	0	no	no	6.46186	5.06e-07
Gmet_3472	response regulator receiver domain protein (CheY-like)		Regulatory functions	Signal transduction	0	no	no	6.432	3.51e-05
Gmet_0038	K+ potassium transporter	kup1	Transport and binding proteins	Cations and iron carrying compounds	12	no	no	6.42033	6.39e-06
Gmet_1907	transcriptional regulator, BadM/Rrf2 family		Regulatory functions	DNA interactions	0	no	no	6.38655	2.18e-06
Gmet_1063	Sec-independent protein translocase TatA	tatA	Protein fate	Protein and peptide secretion and trafficking	0	no	no	6.37633	0.000320678
Gmet_2413	Glutaredoxin-like protein, YruB		Energy metabolism	Electron transport	0	no	yes	6.37001	5.65e-05
Gmet_2858	phosphoadenylylsulfate reductase (thioredoxin)	cysH	Central intermediary metabolism	Sulfur metabolism	0	no	no	6.36091	7.22e-05
Gmet_2887	2-polyprenyl-6-hydroxyphenyl methylase / 3-demethylubiquinone-9 3-methyltransferase (EC:2.1.1.222 2.1.1.64)	ubiG	Biosynthesis of cofactors, prosthetic groups, and carriers	ubiquinone and other terpenoid backbone	0	no	no	6.34369	8.41e-05
Gmet_2442	Iron dependent repressor:FeoA	ideR	Regulatory functions	DNA interactions	0	no	no	6.33552	0.00073254
Gmet_3324	methyl-accepting chemotaxis sensory transducer		Cellular processes	Chemotaxis and motility	0	no	no	6.31491	1.8e-05
Gmet_3513	Exported protein		Unknown function		0	no	yes	6.26987	9.29e-05
Gmet_1900	Binding-protein-dependent transport systems inner membrane component		Transport and binding proteins	Anions	6	no	no	6.24696	3.12e-05
Gmet_3085	diguanylate cyclase/phosphodiesterase with PAS/PAC sensor(s)		Regulatory functions	Small molecule interactions	2	no	no	6.24505	2.85e-06
Gmet_1551	response regulator receiver domain protein (CheY-like)		Regulatory functions	Small molecule interactions	0	no	no	6.23166	2.73e-07
Gmet_0017	Uncharacterized coiled-coil protein SlyX (sensitive to lysis X)	slyX	Unknown function		0	no	no	6.22454	1.52e-05
Gmet_1498	Glycosyl transferase, group 1		Cell envelope	Biosynthesis and degradation of surface polysaccharides and lipopolysaccharides	0	no	no	6.20789	0.00489218
Gmet_3475	Signal recognition particle receptor subunit beta, a GTPase		Regulatory functions	Small molecule interactions	0	no	no	6.19733	1.27e-05
Gmet_3087	methyl-accepting chemotaxis sensory transducer	mcp4H-3	Cellular processes	Chemotaxis and Motility	2	no	no	6.14495	7.17e-06
Gmet_3319	F42-non-reducing hydrogenase subunit G	mvhS	Energy metabolism	Electron transport	0	no	no	6.11506	2.03e-05
Gmet_2540	ATP-binding region, ATPase-like		Unknown function		0	no	no	6.09554	0.00175242
Gmet_2929	Cytochrome B561,	cbcB	Energy metabolism	Electron transport	4	no	no	6.07882	1.92e-06
Gmet_2857	Sodium/sulphate symporter	dass	Transport and binding proteins	Anions	12	no	no	6.07284	8.88e-05
Gmet_2152	electron transfer flavoprotein alpha subunit apoprotein	etfA	Energy metabolism	Electron transport	0	no	no	6.05789	0.000449271
Gmet_2390	O-acetylhomoserine sulfhydrylase (EC 2.5.1.49)	metY-1	Amino acid biosynthesis	Cysteine and methionine metabolism	0	no	no	5.97619	3.95e-06
Gmet_3323	hydrogenase maturation protease [EC:3.4.23.-]	hybD	Protein fate	Protein modification and repair	0	no	no	5.97322	0.00121535
Gmet_0877	Hypothetical protein		Hypothetical proteins		0	no	no	5.92363	8.25e-06
Gmet_0080	Membrane protein		Unknown function		1	no	yes	5.84013	0.00268863
Gmet_0788	ABC-type transporter Mla maintaining outer membrane lipid asymmetry	miaE	Transport and binding proteins	Phospholipids	6	no	no	5.82989	5.29e-07
Gmet_2915	Secreted protein		Unknown function		0	no	yes	5.81909	1.26e-05
Gmet_0337	cyclic pyranopterin monophosphate synthase subunit MoaA (EC 4.1.99.18)	moaA-2	Biosynthesis of cofactors, prosthetic groups, and carriers	Molybdopterin	0	no	no	5.81759	9.39e-05
Gmet_0445	Flagellar protein FliS	fliS	Cellular processes	Chemotaxis and motility	0	no	no	5.8019	0.0016094
Gmet_0630	SSU ribosomal protein S19P	rpsS	Protein synthesis	Ribosomal proteins: synthesis and modification	0	no	no	5.79658	0.000213266
Gmet_2859	sulfate adenylyltransferase subunit 2 (EC 2.7.7.4)	cysD	Central intermediary metabolism	Sulfur metabolism	0	no	no	5.79117	8.17e-05
Gmet_1818	phenylacetate-CoA ligase (EC 6.2.1.3)	paaK	Energy metabolism	Phenylalanine metabolism	0	no	no	5.77077	3.73e-06
Gmet_2563	nitrogen regulation protein NR(I)	ntrC	Central intermediary metabolism	Nitrogen metabolism	0	no	no	5.67465	4.47e-07
Gmet_2986	heat shock protein Hsp2	hspA-1	Protein fate	Protein folding and stabilization	0	no	no	5.66165	1.29e-05
Gmet_1837	bacterial translation initiation factor 1 (bIF-1)	infA	Protein synthesis	Translation factors	0	no	no	5.65912	5.59e-07
Gmet_3521	hypothetical protein		Hypothetical proteins		0	no	no	5.65208	4.61e-05
Gmet_3088	cytochrome c family protein, 8 hemes	pccF	Energy metabolism	Electron transport	0	no	yes	5.58545	0.000252232
Gmet_3419	Pyruvate:ferredoxin (flavodoxin) oxidoreductase	por	Energy metabolism	Glycolysis/gluconeogenesis	0	no	no	5.57465	0.000436977
Gmet_2780	Gas vesicle protein		Unknown function		1	no	no	5.55381	1.42e-06
Gmet_1438	Excinuclease ABC, C subunit-like		DNA metabolism	DNA replication, recombination, and repair	0	no	no	5.54921	0.00246735
Gmet_3403	Glycosyl transferase, family 51 (Pfam PF912)		Cell envelope	Biosynthesis and degradation of surface polysaccharides and lipopolysaccharides	1	no	no	5.54799	3.94e-06
Gmet_0029	chaperonin GroEL	groL	Protein fate	Protein folding and stabilization	0	no	no	5.54763	2.3e-06
Gmet_2914	response regulator receiver domain protein (CheY-like)		Regulatory functions	Small molecule interactions	0	no	no	5.5198	4.99e-07
Gmet_0749	Peptidase S8 and S53, subtilisin, kexin, sedolisin		Protein fate	Degradation of proteins and peptides	1	no	yes	5.49796	0.00366598
Gmet_0192	bacterial peptide chain release factor 3 (bRF-3)	prfC	Protein synthesis	Translation factors	0	no	no	5.48473	6.52e-07
Gmet_0286	type VI secretion system Vgr family protein	tssI	Cellular processes	Chemotaxis and motility	0	no	no	5.46005	0.000498871
Gmet_2087	aldehyde ferredoxin oxidoreductase	bamB	Energy metabolism	Electron transport	0	no	no	5.44012	0.000928599
Gmet_2851	ATP-dependent chaperone ClpB	clpB	Protein fate	Protein folding and stabilization	0	no	no	5.43919	2.02e-05
Gmet_0951	protein translocase subunit secA	secA	Protein fate	Protein and peptide secretion and trafficking	0	no	no	5.42323	2.09e-06
Gmet_3409	ATP synthase F1 subcomplex delta subunit	atpH	Energy metabolism	ATP-proton motive force interconversion	0	no	no	5.40951	1.13e-06
Gmet_3320	Nickel-dependent hydrogenase, large subunit	mvhA	Energy metabolism	Electron transport	0	no	no	5.39127	2.08e-05
Gmet_2771	phosphate ABC transporter substrate-binding protein, PhoT family (TC 3.A.1.7.1)	pstS	Transport and binding proteins	Anions	1	no	yes	5.38915	1.86e-06
Gmet_0801	putative alkylphosphonate utilization operon protein PhnA	phnA	Unknown function		0	no	no	5.36733	8.45e-06
Gmet_0904	arginine decarboxylase (EC 4.1.1.19)	speA	Central intermediary metabolism	Polyamine biosynthesis	0	no	no	5.35661	1.35e-06
Gmet_0148	4Fe-4S ferredoxin, iron-sulfur binding protein	frx-4	Energy metabolism	Electron transport	0	no	no	5.35313	4.13e-06
Gmet_0440	carbon storage regulator, CsrA	csrA	Energy metabolism	Glycolysis/gluconeogenesis	0	no	no	5.32877	3.47e-06
Gmet_2083	tungsten-dependent benzoyl-CoA reductase-related protein bamF	bamF	Energy metabolism	Aromatic compounds	0	no	no	5.31905	0.00398845
Gmet_1000	Haloacid dehalogenase-like hydrolase		Unknown function		0	no	no	5.31354	0.00207686
Gmet_0446	Flagellar protein FliT (Pfam PF54)	fliT	Cellular processes	Chemotaxis and motility	0	no	no	5.26214	4.89e-05
Gmet_2649	Glyoxalase/bleomycin resistance protein/dioxygenase		Cellular processes	Toxin production and resistance	0	no	no	5.17503	2e-05
Gmet_0693	Unknown protein		Unknown function		0	no	yes	5.09573	0.000494183
Gmet_1617	lipoprotein, putative		Unknown function		0	PS51257	no	5.09567	1.8e-06
Gmet_0695	ammonium transporter (TC 1.A.11)	amtB	Transport and binding proteins	Cations and iron carrying compounds	12	no	yes	5.09297	0.00136532
Gmet_1920	Hypothetical protein		Hypothetical proteins		0	no	no	5.08161	5.29e-07
Gmet_1582	biotin synthase (EC 2.8.1.6)	bioB	Biosynthesis of cofactors, prosthetic groups, and carriers	Biotin	0	no	no	5.08107	0.00016617
Gmet_0240	Predicted transcriptional regulator containing an HTH domain		Regulatory functions	DNA interactions	0	no	no	5.07757	0.000408306
Gmet_1155	Integral membrane protein TerC	terC	Cellular processes	tellurite resistance	0	no	no	5.04567	3.44e-06
Gmet_3546	Pentapeptide repeat protein		Unknown function		0	no	no	5.02917	6.53e-05
Gmet_2630	ABC transporter-related protein		Transport and binding proteins	Unknown substrate	0	no	no	5.01689	3.12e-06
Gmet_0279	type VI secretion protein, EvpB/VC_A18 family		Protein fate	Protein and peptide secretion and trafficking	0	no	no	4.99368	0.00113248
Gmet_2650	Pyridoxamine 5'-phosphate oxidase-related, FMN-binding protein		Energy metabolism	Electron transport	0	no	no	4.90083	2.36e-05
Gmet_2423	methyl-accepting chemotaxis sensory transducer	mcp34H-3	Cellular processes	Chemotaxis and Motility	2	no	no	4.88238	5.29e-06
Gmet_2150	cyclohexa-1,5-diene-1-carbonyl-CoA hydratase (EC 4.2.1.1)	dch	Energy metabolism	Benzoate	0	no	no	4.87524	0.00795768
Gmet_2646	Alkylhydroperoxidase family enzyme, contains CxxC motif		Cellular processes	Oxidative stress	0	no	no	4.85941	0.011969
Gmet_1619	tRNA-splicing ligase RtcB	rtcB	Protein synthesis	tRNA and rRNA base modification	0	no	no	4.85762	2.72e-05
Gmet_2505	L,D-transpeptidase catalytic domain (Pfam PF3734)		Protein fate	Degradation of proteins and peptides	0	no	yes	4.83064	0.000575136
Gmet_0771	NAD(P)H:quinone oxidoreductase, type IV	wrbA	Energy metabolism	Electron transport	0	no	no	4.81998	6.79e-05
Gmet_1423	Hypothetical protein		Hypothetical proteins		0	no	no	4.81771	0.0291613
Gmet_0212	dihydrodipicolinate reductase (EC 1.3.1.26)	dapB	Amino acid biosynthesis	Aspartate family	0	no	no	4.79606	1.05e-05
Gmet_0799	methyl-accepting chemotaxis sensory transducer	mcp4H-18	Cellular processes	Chemotaxis and Motility	2	no	no	4.79142	0.000563347
Gmet_0625	SSU ribosomal protein S1P	rpsJ	Protein synthesis	Ribosomal proteins: synthesis and modification	0	no	no	4.78944	4.81e-05
Gmet_1556	Heavy metal transport/detoxification protein		Cellular processes	Detoxification	0	no	no	4.77172	1.98e-06
Gmet_2589	hypothetical protein		hypothetical protein		2	no	no	4.7403	0.020408
Gmet_1334	rhamnosyltransferase [EC:2.4.1.-]	rfbG	Cell envelope	Biosynthesis and degradation of surface polysaccharides and lipopolysaccharides	0	no	no	4.72351	0.00411178
Gmet_1487	glutamine--fructose-6-phosphate transaminase	glmS	Cell envelope	Biosynthesis and degradation of murein sacculus and peptidoglycan	0	no	no	4.72349	0.00249247
Gmet_0018	metal dependent phosphohydrolase		Unknown function		2	no	no	4.70554	4.43e-06
Gmet_0055	4Fe-4S ferredoxin-type, iron-sulphur binding domain		Energy metabolism	Electron transport	0	no	no	4.6977	7.69e-07
Gmet_2800	Unknown protein		Unknown function		0	no	no	4.69357	0.00140709
Gmet_2685	23S rRNA m(2)A-253 methyltransferase (EC 2.1.1.192)	rlmN	Protein synthesis	tRNA and rRNA base modification	0	no	no	4.65668	1.25e-06
Gmet_0621	SSU ribosomal protein S12P	rpsL	Protein synthesis	Ribosomal proteins: synthesis and modification	0	no	no	4.64725	4.01e-05
Gmet_0671	Dinitrogenase iron-molybdenum cofactor biosynthesis	nifX	Biosynthesis of cofactors, prosthetic groups, and carriers	iron-molybdenum cofactor	0	no	no	4.60783	0.00289911
Gmet_1380	DSBA oxidoreductase	dsbA	Energy metabolism	Electron transport	0	PS51257	yes	4.59451	0.00021153
Gmet_0564	Cupin 2, conserved barrel (Pfam PF7883)		Unknown function		0	no	no	4.5739	5.37e-06
Gmet_1329	Glycosyl transferase, family 8 (Pfam PF151)		Cell envelope	Biosynthesis and degradation of surface polysaccharides and lipopolysaccharides	0	no	no	4.54915	0.0139329
Gmet_0100	Transmembrane cytochrome c family protein, 9 hemes	cbcY	Energy metabolism	Electron transport	6	no	yes	4.50641	3.92e-05
Gmet_1215	DNA polymerase III subunit alpha	dnaE	DNA metabolism	DNA replication, recombination and repair	0	no	no	4.48817	2.16e-06
Gmet_2833	Protein of unknown function DUF3793 (Pfam PF12672)		Unknown function		0	no	no	4.46783	0.0392299
Gmet_2377	SNase-like nuclease		DNA metabolism	DNA replication, recombination, and repair	0	no	yes	4.46702	4.5e-05
Gmet_3400	pilus retraction ATPase PilT	pilT-3	Cell envelope	Surface structures	0	no	no	4.44674	2.32e-05
Gmet_2075	Glutaryl-CoA dehydrogenase (ETF)	gcdH	Energy metabolism	Fatty acid degradation	0	no	no	4.41597	0.0022693
Gmet_0287	3-oxoacyl-(acyl carrier protein) synthase	fabB	Biosynthesis of cofactors, prosthetic groups, and carriers	Biotin	0	no	no	4.40517	0.000427693
Gmet_2085	Fe-S oxidoreductase		Energy metabolism	Electron transport	0	no	no	4.38354	0.0103227
Gmet_0015	Radical SAM	GSU3454	Unknown function		0	no	no	4.37468	2.61e-06
Gmet_0806	Predicted arabinose efflux permease, MFS family		Transport and binding proteins	Sugars	12	no	no	4.36808	3.84e-06
Gmet_2928	Cytochrome c family protein, 7 hemes	cbcA	Energy metabolism	Electron transport	0	no	yes	4.34373	1.5e-05
Gmet_0281	Unknown protein		Unknown function		0	no	no	4.33897	0.00325591
Gmet_2976	Class I peptide chain release factor		Protein synthesis	Translation factors	0	no	no	4.32609	2.16e-05
Gmet_1003	hypothetical protein		Hypothetical proteins		0	no	no	4.31385	0.00885778
Gmet_3502	Membrane protein of unknown function		Unknown function		2	no	yes	4.29348	5.32e-06
Gmet_2924	two component, sigma54 specific, transcriptional regulator, Fis family	GSU598	Regulatory functions	DNA interactions	0	no	no	4.28324	1.69e-06
Gmet_0439	Flagellin-like	flgL	Cellular processes	Chemotaxis and motility	0	no	no	4.26455	3.1e-06
Gmet_1546	Secreted protein		Unknown function		0	no	yes	4.25711	3.03e-06
Gmet_0932	PpiC-type peptidyl-prolyl cis-trans isomerase	ppiC	Protein fate	Protein folding and stabilization	1	no	no	4.25683	1.89e-05
Gmet_1510	4-oxalocrotonate tautomerase		Energy metabolism	Other	0	no	no	4.24749	0.00015382
Gmet_3552	Membrane associated protein		Unknown function		0	no	yes	4.24354	6.75e-06
Gmet_0237	cold-shock DNA-binding protein family		Unknown function		0	no	no	4.23184	0.000120976
Gmet_2088	6-ketocyclohex-1-ene-1-carbonyl-CoA hydrolase (EC 3.7.1.-)	bamA	Energy metabolism	Benzoate degradation	0	no	no	4.20997	0.00278503
Gmet_2038	N-acyl amino acid synthase, PEP-CTERM/exosortase system-associated		Cell envelope	Biosynthesis and degradation of surface polysaccharides and lipopolysaccharides	0	no	no	4.191	0.00538825
Gmet_3532	Chaperone DnaK	dnaK	Protein fate	Protein folding and stabilization	0	no	no	4.18655	8.58e-06
Gmet_2894	Nucleotide-diphospho-sugar transferases		Cell envelope	Biosynthesis and degradation of surface polysaccharides and lipopolysaccharides	3	no	no	4.18351	5.96e-06
Gmet_0705	Transmembrane protein		Unknown function		8	no	no	4.16577	7.39e-06
Gmet_2860	sulfate adenylyltransferase subunit 1 (EC 2.7.7.4)	cysN	Central intermediary metabolism	Sulfur metabolism	0	no	no	4.16442	0.000156801
Gmet_3436	hypothetical protein		hypothetical protein		0	no	no	4.13992	3.07e-06
Gmet_1868	Cytochrome c-552/4, 4 hemes		Energy metabolism	Electron transport	1	no	no	4.11589	4.39e-05
Gmet_0030	putative serine protein kinase, PrkA	prkA	Regulatory functions	Small molecule interactions	0	no	no	4.10622	5.1e-05
Gmet_1581	dethiobiotin synthase (EC 6.3.3.3)	bioD	Biosynthesis of cofactors, prosthetic groups, and carriers	Biotin	0	no	no	4.09625	0.000113394
Gmet_3012	Peptidase M23B		Protein fate	Degradation of proteins, peptides, and glycopeptides	0	no	yes	4.09615	1.75e-05
Gmet_2824	multi-sensor hybrid histidine kinase (EC 2.7.13.3)		Regulatory functions	Small molecule interactions	0	no	no	4.07666	0.00161217
Gmet_0213	LL-diaminopimelate aminotransferase apoenzyme (EC 2.6.1.83)	dapL	Amino acid biosynthesis	Lysine biosynthesis	0	no	no	4.06621	0.000227024
Gmet_2421	CheW protein	cheW	Cellular processes	Chemotaxis	0	no	no	4.0569	7.15e-05
Gmet_2852	hypothetical protein		Hypothetical proteins		0	no	no	4.05204	0.00103789
Gmet_1621	Class I peptide chain release factor		Protein synthesis	Translation factors	0	no	no	4.05063	0.00015855
Gmet_2996	Porin		Cell envelope	Surface structures	1	no	no	4.02503	0.00185757
Gmet_2545	ATPase components of ABC transporters with duplicated ATPase domains		Transport and binding proteins	Unknown substrate	0	no	no	4.01618	2.24e-05
Gmet_1592	Peptidase M16-like		Protein fate	Degradation of proteins, peptides, and glycopeptides	0	no	no	4.01311	1.1e-05
Gmet_0107	Uncharacterised protein family CoxE-like (Pfam PF5762)		Unknown function		0	no	no	3.99606	0.00122019
Gmet_3206	Uncharacterized conserved protein YajQ		Unknown function		0	no	no	3.97426	2.61e-05
Gmet_0574	membrane lipoprotein		Unknown function		0	PS51257	yes	3.96782	0.00128292
Gmet_0207	NUDIX hydrolase		DNA metabolism	DNA degradation	0	no	no	3.96737	1.55e-05
Gmet_2786	carbamate kinase (EC 2.7.2.2)	arcC	Energy metabolism	Amino acids and amines	0	no	no	3.95231	1.65e-05
Gmet_3035	ATP-dependent RNA helicase RhlB	rhlB	DNA metabolism	DNA replication, recombination, and repair	0	no	no	3.94544	4.78e-06
Gmet_3477	PAS/PAC sensor hybrid histidine kinase (EC 2.7.13.3)		Regulatory functions	Small molecule interactions	2	no	no	3.90642	1.94e-05
Gmet_0224	GCN5-related N-acetyltransferase	yhbS	Unknown function		0	no	no	3.90352	7.79e-05
Gmet_0565	Coenzyme PQQ synthesis D (Pfam PF542)	pqqD	Biosynthesis of cofactors, prosthetic groups, and carriers	PQQ	0	no	no	3.86985	1.56e-05
Gmet_3469	trehalose synthase (EC:5.4.99.16)/maltokinase	treS	Energy metabolism	Biosynthesis and degradation of polysaccharides	0	no	no	3.84871	0.000626589
Gmet_1563	MetA-pathway of phenol degradation, putative (Pfam PF13557)		Unknown function		0	no	yes	3.84276	2.05e-05
Gmet_0274	type VI secretion system protein ImpL	tssM	Cellular processes	Type VI secretion system	3	no	no	3.82205	0.00684682
Gmet_0324	hypothetical protein		Hypothetical proteins		0	no	no	3.79524	0.0425046
Gmet_1930	cytochrome bd-I ubiquinol oxidase subunit 1 apoprotein (EC 1.1.3.1)	cydA	Energy metabolism	Electron transport	9	no	no	3.79439	3.07e-05
Gmet_0290	GPI inositol-deacylase PGAP1-like (Pfam PF7819)		Unknown function		0	no	no	3.79315	2.84e-05
Gmet_2410	Manganese and iron superoxide dismutase	sodA	Cellular processes	Detoxification	0	no	no	3.7751	7.79e-05
Gmet_0438	Flagellar hook-associated protein	flgK	Cellular processes	Chemotaxis and motility	0	no	no	3.77134	1.65e-05
Gmet_3044	Acetyl-CoA hydrolase/transferase	ato-3	Energy metabolism	TCA cycle	0	no	no	3.76898	0.000758888
Gmet_3426	Heterodisulfide reductase subunit	hdrA	Energy metabolism	Electron transport	0	no	no	3.75934	8.29e-06
Gmet_1867	c-type cytochrome family protein, 8 hemes		Energy metabolism	Electron transport	0	no	yes	3.74559	0.000403437
Gmet_0916	phosphoribosylaminoimidazole-succinocarboxamide synthase (EC 6.3.2.6)	purC	Purines, pyrimidines, nucleosides, and nucleotides	Purine ribonucleotide biosynthesis	0	no	no	3.72982	4.56e-05
Gmet_1394	Pilus retraction protein PilT	pilT-4	Cell envelope	Surface structures	0	no	no	3.72896	8.32e-06
Gmet_2892	Glycosyl transferase, family 2		Cell envelope	Biosynthesis and degradation of surface polysaccharides and lipopolysaccharides	2	no	no	3.70189	6.6e-05
Gmet_0476	Cobalamin (vitamin B12) biosynthesis CbiX protein	cbiX	Biosynthesis of cofactors, prosthetic groups, and carriers	Heme, porphyrin, and cobalamin	0	no	no	3.69971	7.48e-05
Gmet_3067	transposase, IS5 family		Mobile and extrachromasomal elements	Transposons	0	no	no	3.67763	0.0028798
Gmet_2830	Tellurite resistance protein TehB		Cellular processes	Toxin production and resistance	0	no	no	3.65443	0.012635
Gmet_1586	bacterial translation initiation factor 2 (bIF-2)	infB	Protein synthesis	Translation factors	0	no	no	3.63891	9.32e-06
Gmet_2730	Radical SAM (Pfam PF455)		Unknown function		0	no	no	3.63574	7.29e-06
Gmet_2889	Winged helix-turn-helix transcription repressor DNA-binding		Regulatory functions	DNA interactions	0	no	no	3.62728	0.000322919
Gmet_2733	cobyrinic acid a,c-diamide synthase family protein	bioD	Biosynthesis of cofactors, prosthetic groups, and carriers	Heme, porphyrin, and cobalamin	0	no	no	3.61758	0.000156645
Gmet_1833	Histone-like DNA-binding protein	ihfB-1	DNA metabolism	DNA replication, recombination, and repair	0	no	no	3.61452	0.000174118
Gmet_1393	type IV-A pilus assembly ATPase PilB	pilB	Cell envelope	Surface structures	0	no	no	3.608	7.3e-06
Gmet_0615	LSU ribosomal protein L11P	rplK	Protein synthesis	Ribosomal proteins: synthesis and modification	0	no	no	3.59917	1.06e-05
Gmet_2066	electron transfer flavoprotein alpha subunit apoprotein	etfA-2	Energy metabolism	Electron transport	0	no	no	3.59489	0.000157791
Gmet_2938	methyl-accepting chemotaxis sensory transducer	mcp64H-1	Cellular processes	Chemotaxis and Motility	2	no	no	3.59209	4.95e-06
Gmet_1220	response regulator receiver domain-containing protein		Regulatory functions	Small molecule interactions	0	no	no	3.57285	0.0122122
Gmet_1596	Protein of unknown function DUF177		Unknown function		0	no	no	3.57025	4.38e-05
Gmet_1554	Domain of unknown function DUF2318		Unknown function		0	no	no	3.56964	4.26e-06
Gmet_1050	Hypothetical protein		Hypothetical proteins		0	no	no	3.55857	0.00103179
Gmet_0786	outer membrane lipid asymmetry maintenance protein MlaD	mlaD	Cell envelope	Phospholipid transport	1	no	no	3.55601	2.08e-05
Gmet_1585	LSU ribosomal protein L7AE	ylxRQ	Protein synthesis	Ribosomal proteins: synthesis and modification	0	no	no	3.55094	1.27e-05
Gmet_1606	Chemotaxis protein CheX, a CheY~P-specific phosphatase	cheX	Cellular processes	Chemotaxis and Motility	0	no	no	3.5441	0.000430489
Gmet_1702	Domain of unknown function DUF2846 (Pfam PF118)		Unknown function		0	no	no	3.54193	0.00413818
Gmet_1902	Carbon-monoxide dehydrogenase, catalytic subunit	cooS	Energy metabolism	Electron transport	0	no	no	3.53724	0.00147267
Gmet_1413	LSU ribosomal protein L35P	rpmL	Protein synthesis	Ribosomal proteins: synthesis and modification	0	no	no	3.53237	0.000109896
Gmet_3089	Transport-associated OB, type 2 (Pfam PF842)		Transport and binding proteins	Unknown substrate	1	no	yes	3.52424	0.00190958
Gmet_2151	alcohol dehydrogenase	bamQ	Energy metabolism	Fermentation	0	no	no	3.51674	0.00677433
[truncated: 578 more rows]

## Sheet: up MA MAvsMS
Supplementary Table S2E. Genes that were more significantly expressed in G. metallireducens cells in co-cultures grown with M. acetivorans than with M. subterranea
[truncated: 108 more rows]

[truncated: 7 more sheets: up MS MAvsMS, up MB MBvsGS, up GS MBvsGS, up MB MBvsMS, up MS MBvsMS, up MS MSvsGS, up GS MSvsGS]
