# Supplementary material for: Different outer membrane c‐type cytochromes are involved in direct interspecies electron transfer to Geobacter or Methanosarcina species
Source: mLife. 2022 Sep 23;1(3):272–86. doi: 10.1002/mlf2.12037 (PMC10989804; doi:10.1002/mlf2.12037)
Supplement: Supplementary file 4 — Supporting information. [file MLF2-1-272-s003.xlsx]

## Sheet: Sheet1
Supplementary Table S3. Average normalized TMM log2 values for G. metallireducens genes from various functional categories when cells were grown with different electron accepting partners.
Locus ID	Gene	GM/MB	GM/MA	GM/MS	GM/GS	Functional gene category
Gmet_0573	ccsB	5.95	6.89	5.31	7.65	c-type cytochrome biosynthesis
Gmet_3232	ccsC	7.64	7.99	8.12	9.15	c-type cytochrome biosynthesis
Gmet_2900	ccsAB	8.32	8.58	8.69	10.8	c-type cytochrome biosynthesis
Gmet_2451	ccdA-1	6.24	6.83	6.91	7.86	c-type cytochrome biosynthesis
Gmet_1384	ccdA-2	4.93	2.83	3.03	5.14	c-type cytochrome biosynthesis
Gmet_2452	resA	7.15	6.66	7	6.94	c-type cytochrome biosynthesis
Gmet_2901	resB	10.21	9.42	9.49	11.04	c-type cytochrome biosynthesis
Gmet_0579	ccsB	5.32	5.38	5.28	5.61	c-type cytochrome biosynthesis
Gmet_0594	ccsB	6.65	6.62	6.71	7.11	c-type cytochrome biosynthesis
Gmet_0141	ccsA	5.93	6.43	6.32	6.18	c-type cytochrome biosynthesis
Gmet_0015		9.28	9.61	10.08	11.84	heme biosynthesis
Gmet_0016	hemE	8.89	9.81	9.81	11.65	heme biosynthesis
Gmet_0189	hemB	8.87	9.18	9.62	10.89	heme biosynthesis
Gmet_3234	hemC	8.43	9.43	9.21	10.5	heme biosynthesis
Gmet_3233	hemA	8.66	9.26	9.23	9.94	heme biosynthesis
Gmet_3551	hemY	9.42	9.75	10.16	9.94	heme biosynthesis
Gmet_3356	hemL	9.49	8.67	9.03	9.79	heme biosynthesis
Gmet_3235	hemD	8.31	9.73	9.78	9.18	heme biosynthesis
Gmet_1736	gltX	7.88	8.03	8.17	9	heme biosynthesis
Gmet_2750	hemE	5.55	8.3	8.07	8.98	heme biosynthesis
Gmet_0476	cbiX	6.34	6.86	6.51	8.86	heme biosynthesis
Gmet_0019	hemH	5.94	7.14	7.18	8.41	heme biosynthesis
Gmet_3404	pdxA	5.58	6.68	7.1	7.62	heme biosynthesis
Gmet_0253	ctaB	7.38	7.25	6.68	6.72	heme biosynthesis
Gmet_3535	hemN	6.89	7.79	8.16	6.36	heme biosynthesis
Gmet_3231	cysG	6.1	7.16	7.15	5.87	heme biosynthesis
Gmet_1186	gdhA	8.9	10.92	11.58	16.01	L-glutamate biosynthesis
Gmet_0147	gltS	7.99	9.35	8.9	10.45	L-glutamate biosynthesis
Gmet_1940		ND	ND	ND	ND	L-glutamate biosynthesis
Gmet_1728		8.31	8.73	8.71	9	L-glutamate biosynthesis
Gmet_0870	cysE	6.9	7	7.09	10.3	L-cysteine and L-methionine biosynthesis
Gmet_1558	cysK-2	8.44	9.26	9.53	10.21	L-cysteine and L-methionine biosynthesis
Gmet_2988	cysK-1	8.47	10.03	9.94	13.06	L-cysteine and L-methionine biosynthesis
Gmet_0264	cysM	7.03	8.51	8.48	8.14	L-cysteine and L-methionine biosynthesis
Gmet_0699	metC-2	6.21	7.22	6.88	11.86	L-cysteine and L-methionine biosynthesis
Gmet_2520		6.67	13.04	6.22	11.2	sulfur metabolism
Gmet_1904	cysW	3.06	1.04	0.2	9.93	sulfur metabolism
Gmet_1906	cysP	4.08	4.26	4.54	9.92	sulfur metabolism
Gmet_1903	cysA	2.8	1.92	3.12	9.85	sulfur metabolism
Gmet_1905	cysU	3.35	2.97	2.64	9.47	sulfur metabolism
Gmet_2857		4.8	6.35	4.9	9.07	sulfur metabolism
Gmet_1588		8.56	8.06	8.08	9.06	sulfur metabolism
Gmet_2860	cysN	5.81	6.81	5.67	8.99	sulfur metabolism
Gmet_2859	cysD	5.55	6.22	5.03	8.87	sulfur metabolism
Gmet_0531		7.64	7.68	7.49	8.47	sulfur metabolism
Gmet_2858	cysH	4.75	5.55	4.01	8.34	sulfur metabolism
Gmet_3431	hdrF	6.3	7.5	8.22	8.17	sulfur metabolism
Gmet_3430	hdrE	6.67	8.02	8.34	7.58	sulfur metabolism
Gmet_0998		6	5.49	5.31	5.26	sulfur metabolism
Gmet_0996		6.66	5.69	5.06	3.39	sulfur metabolism
Gmet_0997		5.92	5.34	4.95	3.35	sulfur metabolism
Gmet_2444	feoB	8.05	7.12	7.73	11.04	iron uptake and metabolism
Gmet_2442	feoA	6.11	6.26	6.16	9.04	iron uptake and metabolism
Gmet_2445	fur	10.32	9.89	10.79	9.02	iron uptake and metabolism
Gmet_0871	iscR	5.16	4.27	4.4	9.56	iron-sulfur cluster biosynthesis
Gmet_0872	iscS	6.2	6.35	6.35	9.79	iron-sulfur cluster biosynthesis
Gmet_0991	iscU	11.86	11.94	11.79	12.39	iron-sulfur cluster biosynthesis
Gmet_0992	iscS	11.65	12.52	12.46	11.95	iron-sulfur cluster biosynthesis
Gmet_1300	iscS	8.68	9.5	9.47	8.51	iron-sulfur cluster biosynthesis
Gmet_1907	iscR	6.91	6.45	6.74	9.24	iron-sulfur cluster biosynthesis
Gmet_2006	sudS	8.66	9.13	9.61	7.23	iron-sulfur cluster biosynthesis
Gmet_2934	thiG	6.38	7.93	8.07	8.4	iron-sulfur cluster biosynthesis
Gmet_3532	hscA	10.63	10.85	11.23	13.02	iron-sulfur cluster biosynthesis
Gmet_2971	hpnP	8.44	9.55	10.09	10.47	hopene biosynthesis
Gmet_0204	hpnO	9.85	9.82	9.3	11.14	hopene biosynthesis
Gmet_1274	hpnG	6.7	6.95	6.95	6.06	hopene biosynthesis
Gmet_2823	hpnH	9.3	8.47	9.22	11.32	hopene biosynthesis
Gmet_0419	hpnF	6.56	6.65	6.53	8.01	hopene biosynthesis
Gmet_2820	hpnF	10.12	10.34	10.29	10.79	hopene biosynthesis
Gmet_2821	hpnA	7.54	8.75	8.45	8.09	hopene biosynthesis
Gmet_3392	ubiX	5.57	6.78	7.1	5.73	ubiquinone and menaquinone biosynthesis
Gmet_3380	mqnD	6.06	7.43	6.87	6.71	ubiquinone and menaquinone biosynthesis
Gmet_3393	ubiA	6.18	8.14	8.34	6.19	ubiquinone and menaquinone biosynthesis
Gmet_3391	mqnE	6.86	7.86	8.01	7.97	ubiquinone and menaquinone biosynthesis
Gmet_3381	mqnB	7.31	8.41	7.8	7.15	ubiquinone and menaquinone biosynthesis
Gmet_3390	mqnC-1	7.91	8.59	8.72	8.98	ubiquinone and menaquinone biosynthesis
Gmet_0986	mqnA	ND	ND	ND	ND	ubiquinone and menaquinone biosynthesis
Gmet_0993	ubiD	ND	ND	ND	ND	ubiquinone and menaquinone biosynthesis
Gmet_1167	ubiE	ND	ND	ND	ND	ubiquinone and menaquinone biosynthesis
Gmet_1645		ND	ND	ND	ND	ubiquinone and menaquinone biosynthesis
Gmet_0771	wrbA	ND	ND	ND	ND	ubiquinone and menaquinone biosynthesis
Gmet_0466	cobU	6.23	7.64	7.65	6.26	cobalamin biosynthesis
Gmet_0467	cobT	7.59	8.85	8.36	9.08	cobalamin biosynthesis
Gmet_0468	cobS	5.96	8.45	7.88	7.29	cobalamin biosynthesis
Gmet_0469	cobC	5.68	7.2	6.3	6	cobalamin biosynthesis
Gmet_0477	cbiC	5.77	8.05	7.38	5.8	cobalamin biosynthesis
Gmet_0478	cbiD	8.1	9.79	9.48	7.32	cobalamin biosynthesis
Gmet_0481	cbiET	7.79	8.99	8.6	10.49	cobalamin biosynthesis
Gmet_0484	cbiG	7.36	8.75	8.84	6.81	cobalamin biosynthesis
Gmet_0485	cbiH_cbiP	7.69	9.04	9.06	9.05	cobalamin biosynthesis
Gmet_0486	cbiB	5.56	7.09	6.91	4.21	cobalamin biosynthesis
Gmet_1573	cobA	8.8	6.42	6.56	7.76	cobalamin biosynthesis
Gmet_1162	folD-2	8.5	8.72	8.93	10.14	folate biosynthesis
Gmet_1605	glyA	8.8	9.62	9.77	8.98	folate biosynthesis
Gmet_1657	queD	7.8	6.95	6.65	7.73	folate biosynthesis
Gmet_1889	folP	8.3	9.42	8.8	7.03	folate biosynthesis
Gmet_2475	folC	8.13	8.94	8.8	7.37	folate biosynthesis
Gmet_2947	folA	3.35	6.48	6.46	4.68	folate biosynthesis
Gmet_3010		7.74	9.27	9.52	7.47	folate biosynthesis
Gmet_3074	folE	6.88	7.37	6.93	8.21	folate biosynthesis
Gmet_3123		5.66	8.02	8.01	5.06	folate biosynthesis
Gmet_0247	folD-1	8.77	10.07	9.89	9.92	folate biosynthesis
Gmet_0301	moaA-1	7.31	8.08	8.37	9.7	molybdopterin biosynthesis
Gmet_0336	moeA-2	6.47	7.33	7.33	4.46	molybdopterin biosynthesis
Gmet_0337	moaA-2	5.74	6.39	6.03	9.05	molybdopterin biosynthesis
Gmet_1036	moaB	6.69	10.12	10.23	6.83	molybdopterin biosynthesis
Gmet_1037	moaC	8.4	10.74	11.6	7.94	molybdopterin biosynthesis
Gmet_1038	moeA-1	8.91	11.14	11.31	8.9	molybdopterin biosynthesis
Gmet_1804	moeA-3	6.45	6.33	6.34	4.48	molybdopterin biosynthesis
Gmet_2095	moaA-3	6.29	5.63	6.06	4.86	molybdopterin biosynthesis
Gmet_2909	thiE_thiD	8.61	9.51	9.32	9.05	thiamine biosynthesis
Gmet_2910	thiC-1	8.14	8.92	8.89	10.56	thiamine biosynthesis
Gmet_2935	tenI	6.15	7.45	7.58	6.15	thiamine biosynthesis
Gmet_3213	thiL	6.81	8.87	8.59	5.7	thiamine biosynthesis
Gmet_1388	ribF	6.85	7.14	6.95	6.26	riboflavin biosynthesis
Gmet_1624	ribD	7.17	7.47	6.98	7.44	riboflavin biosynthesis
Gmet_1625	ribE	5.89	6.38	6.04	5.71	riboflavin biosynthesis
Gmet_1626	ribA	10.2	9.59	9.52	10.96	riboflavin biosynthesis
Gmet_1627	ribH	7.06	8.33	7.81	6.4	riboflavin biosynthesis
Gmet_1704	pagL	5.2	5.09	5.08	2.8	lipopolysaccharide biosynthesis
Gmet_0585	waaQ	5.62	6.19	6.53	4.53	lipopolysaccharide biosynthesis
Gmet_0920	gmhA	6.11	7.81	7.39	7.56	lipopolysaccharide biosynthesis
Gmet_0923	gmhB	6.16	7.03	7.39	5.67	lipopolysaccharide biosynthesis
Gmet_2331	waaC	6.31	7.14	7.38	8.75	lipopolysaccharide biosynthesis
Gmet_2347	lpxK	6.53	6.98	7	5.92	lipopolysaccharide biosynthesis
Gmet_2350	lpxB	6.74	7.39	7.14	8.11	lipopolysaccharide biosynthesis
Gmet_2345	waaF	6.86	7.47	7.72	5.81	lipopolysaccharide biosynthesis
Gmet_2341	waaQ	6.95	7.01	7.12	6.34	lipopolysaccharide biosynthesis
Gmet_2348	waaA	6.95	7.53	7.73	7.04	lipopolysaccharide biosynthesis
Gmet_1279	kdsC	7.52	6.33	6.82	7.1	lipopolysaccharide biosynthesis
Gmet_2776	lpxH	7.74	7.59	7.76	7.58	lipopolysaccharide biosynthesis
Gmet_1278	kdsD	7.81	8.57	8.62	6.99	lipopolysaccharide biosynthesis
Gmet_2607	lpxC	7.99	9.54	9.17	8.61	lipopolysaccharide biosynthesis
Gmet_1275	kdsB	8.1	8.26	8.4	7.3	lipopolysaccharide biosynthesis
Gmet_0091		8.2	9.08	8.9	8.46	lipopolysaccharide biosynthesis
Gmet_2353	lpxA-1	8.44	9.06	9.11	8.78	lipopolysaccharide biosynthesis
Gmet_0922	hldE	8.45	8.76	8.93	8.19	lipopolysaccharide biosynthesis
Gmet_2567	lpxA-2	8.74	8.21	7.97	8.6	lipopolysaccharide biosynthesis
Gmet_1254	uppS	8.74	8.05	8.32	8.42	lipopolysaccharide biosynthesis
Gmet_1277	kdsA	8.89	9.14	9.21	7.9	lipopolysaccharide biosynthesis
Gmet_2355	lpxD	9.14	10.03	9.85	9.28	lipopolysaccharide biosynthesis
Gmet_2348	kdtA	ND	ND	ND	ND	lipopolysaccharide biosynthesis
Gmet_0690	uppP	4.5	2.06	1.17	1.8	peptidoglycan biosynthesis
Gmet_3403		7.02	6.28	6.22	8.87	peptidoglycan biosynthesis
Gmet_2778		7.72	8.26	7.92	7.92	peptidoglycan biosynthesis
Gmet_0382	murA	8.41	9.89	9.68	10.29	peptidoglycan biosynthesis
Gmet_0928	mrdA	8.61	7.82	8.21	7.54	peptidoglycan biosynthesis
Gmet_0409	mraY	8.68	9.52	9.78	8.9	peptidoglycan biosynthesis
Gmet_3133	uppP	8.75	7.98	7.53	7.37	peptidoglycan biosynthesis
Gmet_1671		8.98	9.07	8.9	8.49	peptidoglycan biosynthesis
Gmet_0354	mrcA	9.27	9.45	9.72	10.41	peptidoglycan biosynthesis
Gmet_0408	murF	9.85	10.28	10.58	9.09	peptidoglycan biosynthesis
Gmet_0412	murG	9.95	9.8	10.23	9.63	peptidoglycan biosynthesis
Gmet_0407	murE	10.25	10.37	10.78	10.82	peptidoglycan biosynthesis
Gmet_0406	ftsI	10.92	10.86	11.12	10.44	peptidoglycan biosynthesis
Gmet_0410	murD	ND	ND	ND	ND	peptidoglycan biosynthesis
Gmet_0413	murC	ND	ND	ND	ND	peptidoglycan biosynthesis
Gmet_0414	murB	ND	ND	ND	ND	peptidoglycan biosynthesis
Gmet_0415	ddl_ftsQ	ND	ND	ND	ND	peptidoglycan biosynthesis
Gmet_1469		6.29	6.37	5.9	3.81	fatty acid biosynthesis
Gmet_1697	fabZ-1	4.26	5.85	4.97	4.2	fatty acid biosynthesis
Gmet_2059		4.07	3.79	3.71	4.23	fatty acid biosynthesis
Gmet_1691	fabD-1	6.25	5.98	6.01	5.35	fatty acid biosynthesis
Gmet_1696		7.34	8.37	8.43	7.07	fatty acid biosynthesis
Gmet_0287	fabB	4.8	5.03	5.21	7.27	fatty acid biosynthesis
Gmet_1694	fabG-1	7.69	8.21	7.94	7.44	fatty acid biosynthesis
Gmet_1613		8.1	8.74	8.86	7.47	fatty acid biosynthesis
Gmet_1695	fabF-1	6.73	8.65	8.49	7.55	fatty acid biosynthesis
Gmet_2354	fabZ-2	7.98	8.21	8.29	7.67	fatty acid biosynthesis
Gmet_2558	fabI	8.08	8	7.86	7.67	fatty acid biosynthesis
Gmet_1216	accA	8.68	8.53	8.59	8.53	fatty acid biosynthesis
Gmet_1599	fabH-2	9.51	8.9	8.75	9.04	fatty acid biosynthesis
Gmet_3272	fabH-1	7.8	9.84	9.9	9.05	fatty acid biosynthesis
Gmet_1601	fabG-2	10.01	9.36	9.64	9.43	fatty acid biosynthesis
Gmet_2476	accD	8.66	9.46	8.89	9.64	fatty acid biosynthesis
Gmet_0984	accC	9.64	10.15	10.21	10.4	fatty acid biosynthesis
Gmet_1603	fabF-2	11.76	10.58	10.65	11.48	fatty acid biosynthesis
Gmet_0983	accB	ND	ND	ND	ND	fatty acid biosynthesis
Gmet_1600	fabD-2	ND	ND	ND	ND	fatty acid biosynthesis
Gmet_2229		ND	ND	ND	ND	fatty acid biosynthesis
Gmet_2246		ND	ND	ND	ND	fatty acid biosynthesis
Gmet_2638	pckA	9.89	10.29	10.85	11.7	glycolysis and gluconeogenesis
Gmet_3169		7.8	8.14	8.12	6.55	glycolysis and gluconeogenesis
Gmet_0122	pyk	8.09	9.21	8.83	10.25	glycolysis and gluconeogenesis
Gmet_2372	eno	11.94	11.77	12.13	12.02	glycolysis and gluconeogenesis
Gmet_1428		8.74	8.45	8.44	8.98	glycolysis and gluconeogenesis
Gmet_3203	gpmI	8.24	9.49	9.62	9.49	glycolysis and gluconeogenesis
Gmet_1653	gpmA	7.48	7.05	7.08	4.92	glycolysis and gluconeogenesis
Gmet_1947	pgk	8.1	8.33	8.22	9.47	glycolysis and gluconeogenesis
Gmet_1211	gapB	7.82	8.41	8.3	7.53	glycolysis and gluconeogenesis
Gmet_1946	gapA	10.39	9.88	10.55	11.58	glycolysis and gluconeogenesis
Gmet_0789		6.58	7.26	7.2	6.09	glycolysis and gluconeogenesis
Gmet_1948	tpi	ND	ND	ND	ND	glycolysis and gluconeogenesis
Gmet_1761		9.05	8.8	9.06	9.62	glycolysis and gluconeogenesis
Gmet_2383		10.04	10.43	10.32	10.72	glycolysis and gluconeogenesis
Gmet_1640	pfk-1	7.93	7.9	8.2	6.92	glycolysis and gluconeogenesis
Gmet_0938	pfk-2	7.43	8.2	8.21	9.18	glycolysis and gluconeogenesis
Gmet_1921	fbp	10.5	9.48	9.85	10.75	glycolysis and gluconeogenesis
Gmet_2458	pgi	6.55	8.31	7.96	7.01	glycolysis and gluconeogenesis
Gmet_1639		8.03	7.6	8.21	6.48	glycolysis and gluconeogenesis
Gmet_2752	aceF	7.71	9.33	9.18	7.73	TCA cycle
Gmet_1016	acnA	7.31	9.5	8.54	10.7	TCA cycle
Gmet_1912	acnB	11.18	11.86	11.72	10.92	TCA cycle
Gmet_2340	acsA	6.85	7.25	7.79	6.11	TCA cycle
Gmet_2509	bkdA	6.85	8.16	7.08	7.61	TCA cycle
Gmet_2510	bkdB	6.42	8.46	7.59	6.63	TCA cycle
Gmet_2511	bkdF	6.7	8.14	7.41	6.63	TCA cycle
Gmet_2396	frdA	12.73	13.38	12.96	13.71	TCA cycle
Gmet_2395	frdB	10.22	12.15	11.35	11.14	TCA cycle
Gmet_2397	frdC	11.58	11.36	11.31	11.88	TCA cycle
Gmet_2570	fumB	10.88	12.16	12.01	11.14	TCA cycle
Gmet_2689	gltA	13.22	14.84	15.06	13.06	TCA cycle
Gmet_1359	icd	13.83	13.52	13.58	13.15	TCA cycle
Gmet_1362	korA	13.01	12.61	12.73	12.28	TCA cycle
Gmet_1362	korA	13.01	12.61	12.73	12.28	TCA cycle
Gmet_1363	korB	11.35	11.71	12.07	10.53	TCA cycle
Gmet_1363	korB	11.35	11.71	12.07	10.53	TCA cycle
Gmet_1364	korC	11.58	11.16	11.44	10.26	TCA cycle
Gmet_1361	korD	10.36	8.37	9.24	11.28	TCA cycle
Gmet_2764	lpdA-1	8.24	9.26	8.54	8.97	TCA cycle
Gmet_1896	lpdA-2	5.94	5.13	4.4	5.54	TCA cycle
Gmet_1360	mdh	ND	ND	ND	ND	TCA cycle
Gmet_2760	pdhA	6.51	7.74	6.85	7.7	TCA cycle
Gmet_2753	pdhB	7.62	8.02	7.57	9.69	TCA cycle
Gmet_3419	por	10.25	10.76	11.29	13.34	TCA cycle
Gmet_0816	pyc	11.64	11.27	11.39	11.67	TCA cycle
Gmet_0308	sdhA	5.03	3.64	3.77	4.47	TCA cycle
Gmet_0309	sdhB	4.91	3.46	3.83	4.11	TCA cycle
Gmet_0310	sdhE	3.85	3.95	5.16	2.26	TCA cycle
Gmet_2769	sucA	8.44	9.79	9.12	10.76	TCA cycle
Gmet_2766	sucB	7.99	8.29	7.48	8.8	TCA cycle
Gmet_0729	sucC-1	5.99	6.82	6.04	11.03	TCA cycle
Gmet_2069	sucC-2	4.5	2.93	3.93	4.6	TCA cycle
Gmet_2261	sucC-3	ND	ND	ND	ND	TCA cycle
Gmet_0730	sucD-1	5.26	6.56	5.65	10.09	TCA cycle
Gmet_2068	sucD-2	3.25	3.05	3.13	3.38	TCA cycle
Gmet_2260	sucD-3	ND	ND	ND	ND	TCA cycle
Gmet_1307	vorA	7.8	8.72	8.56	8.44	TCA cycle
Gmet_1307	vorA	7.8	8.72	8.56	8.44	TCA cycle
Gmet_1308	vorB	7.05	7.9	7.82	8.25	TCA cycle
Gmet_1308	vorB	7.05	7.9	7.82	8.25	TCA cycle
Gmet_1309	vorC	7.84	7.39	7.36	7.59	TCA cycle
Gmet_1306	vorD	6.65	5.63	6.02	6.35	TCA cycle
Gmet_1124		4.63	5.63	5.42	6.19	TCA cycle
Gmet_2763		7.62	9.69	8.87	9.56	TCA cycle
Gmet_0152	nuoA-2	5.07	7.39	6.58	6.43	oxidative phosphorylation
Gmet_0153	nuoBCD	8.15	10.49	10.02	9.52	oxidative phosphorylation
Gmet_0154	nuoE-2	ND	ND	ND	ND	oxidative phosphorylation
Gmet_0157	nuoF-2	7.81	10.14	9.69	9.66	oxidative phosphorylation
Gmet_0159	nuoG-2	ND	ND	ND	ND	oxidative phosphorylation
Gmet_0161	nuoH-2	9.8	10.95	10.51	10.35	oxidative phosphorylation
Gmet_0163	nuoI-2	6.62	7.33	7.09	7.87	oxidative phosphorylation
Gmet_0165	nuoJ-2	5.4	6.94	6.93	7	oxidative phosphorylation
Gmet_0167	nuoK-2	7.5	9.84	9.91	6.48	oxidative phosphorylation
Gmet_0168	nuoL-2	8.52	9.91	9.42	8.44	oxidative phosphorylation
Gmet_0171	nuoM-2	7.48	9.26	8.93	7.69	oxidative phosphorylation
Gmet_0172	nuoN-2	7.03	8.97	8.92	8.59	oxidative phosphorylation
Gmet_3342	nuoN-1	12.97	12.02	12.64	12	oxidative phosphorylation
Gmet_3343	nuoM-1	12.52	11.96	12.35	11.69	oxidative phosphorylation
Gmet_3344	nuoL-1	12.47	12.35	12.79	11.81	oxidative phosphorylation
Gmet_3345	nuoK-1	10.64	8.5	9.61	10.1	oxidative phosphorylation
Gmet_3346	nuoJ-1	11.7	10.39	10.83	11.55	oxidative phosphorylation
Gmet_3347	nuoI-1	12.37	9.69	10.67	11.29	oxidative phosphorylation
Gmet_3348	nuoH-1	11.49	11.37	11.78	10.76	oxidative phosphorylation
Gmet_3349	nuoG-1	ND	ND	ND	ND	oxidative phosphorylation
Gmet_3350	nuoF-1	12.78	13.01	13.42	12.2	oxidative phosphorylation
Gmet_3351	nuoE-1	12.09	11.24	11.79	12.19	oxidative phosphorylation
Gmet_3352	nuoD	12.48	12.63	12.95	12.6	oxidative phosphorylation
Gmet_3353	nuoC	12.11	11	11.54	12.05	oxidative phosphorylation
Gmet_3354	nuoB	10.64	11.54	11.83	11.3	oxidative phosphorylation
Gmet_3355	nuoA-1	12.64	10.37	11.44	11.13	oxidative phosphorylation
Gmet_3359	atpB	9.66	9.44	9.54	10.92	oxidative phosphorylation
Gmet_3360	atpE	10.3	10.55	10.34	10.85	oxidative phosphorylation
Gmet_3405	atpC	9.92	9.22	9.27	10.97	oxidative phosphorylation
Gmet_3406	atpD	10.44	11.01	10.94	12.78	oxidative phosphorylation
Gmet_3407	atpG	9.39	9.62	9.76	10.3	oxidative phosphorylation
Gmet_3408	atpA	10.63	11.22	11.24	12.32	oxidative phosphorylation
Gmet_3409	atpH	9.98	9.17	9.32	11.71	oxidative phosphorylation
Gmet_3410	atpF	ND	ND	ND	ND	oxidative phosphorylation
Gmet_3411	atpX	9.84	8.94	9.19	9.45	oxidative phosphorylation
Gmet_3497		ND	ND	ND	ND	oxidative phosphorylation
Gmet_2848	prsA	9.54	9.59	9.98	9.32	purine biosynthesis
Gmet_0048	nudF	6.95	8.24	8.32	6.8	purine biosynthesis
Gmet_1943	purB	7.84	8.92	8.67	8.78	purine biosynthesis
Gmet_3260	purA	10.12	10.49	10.68	10.07	purine biosynthesis
Gmet_1181		8.63	8	7.69	8.42	purine biosynthesis
Gmet_0647	adk	12.01	10.84	11.03	11.24	purine biosynthesis
Gmet_2686	ndk	10.71	9.61	9.68	11.05	purine biosynthesis
Gmet_1297	nrdJ	8.26	8.66	8.95	9.36	purine biosynthesis
Gmet_1910		6.03	5.59	5.84	3.91	purine biosynthesis
Gmet_1638		8.2	6.15	6.99	5.24	purine biosynthesis
Gmet_2859	cysD	5.55	6.22	5.03	8.87	purine biosynthesis
Gmet_2293	guaB	8.81	9.73	9.59	10.99	purine biosynthesis
Gmet_2292	guaA	8.65	9.53	9.53	11.04	purine biosynthesis
Gmet_1630		5.14	4.93	5.27	5.34	purine biosynthesis
Gmet_1778		5.32	6.5	5.97	6.38	purine biosynthesis
Gmet_3434		6.43	8.16	8.59	8.79	purine biosynthesis
Gmet_2716		4.9	5.9	5.92	4.5	purine biosynthesis
Gmet_2327	gmk	9.25	9.2	9.39	10.71	purine biosynthesis
Gmet_1762		8.51	7.76	7.87	7.43	purine biosynthesis
Gmet_1939	purF	8.08	8.47	8.53	9.33	purine biosynthesis
Gmet_2904	purD	7.12	8.68	8.52	6.71	purine biosynthesis
Gmet_1845	purN	9.28	8.03	7.83	8.23	purine biosynthesis
Gmet_3193	purT	7.6	8.94	8.87	8.19	purine biosynthesis
Gmet_1940	purQ	6.94	8.3	8.19	8.88	purine biosynthesis
Gmet_1941	purSL	9.79	10.47	10.2	10.64	purine biosynthesis
Gmet_1844	purM	9.05	9.36	9.16	7.69	purine biosynthesis
Gmet_2903	purE	5.96	6.96	6.43	5.83	purine biosynthesis
Gmet_0916	purC	9.03	8.88	9.19	10.89	purine biosynthesis
Gmet_1422	apt	9.35	7.64	7.85	8.69	purine biosynthesis
Gmet_2905	purH	7.49	8.87	8.49	8.43	purine biosynthesis
Gmet_1419	surE	5.79	5.87	5.91	5.86	purine biosynthesis
Gmet_1778		5.32	6.5	5.97	6.38	purine biosynthesis
Gmet_3434		6.43	8.16	8.59	8.79	purine biosynthesis
Gmet_2716		4.9	5.9	5.92	4.5	purine biosynthesis
Gmet_2201		ND	ND	ND	ND	purine biosynthesis
Gmet_2219		ND	ND	ND	ND	purine biosynthesis
Gmet_1875	rdgB	6.17	7.08	6.51	5.88	purine biosynthesis
Gmet_0661	carB-2	8.57	9.6	9.53	8.11	pyrimidine biosynthesis
Gmet_1771	carA	8.95	8.9	8.88	9.78	pyrimidine biosynthesis
Gmet_1774	carB-1	9.85	9.85	9.91	10.96	pyrimidine biosynthesis
Gmet_1769	pyrB	8.65	8.83	8.77	8.84	pyrimidine biosynthesis
Gmet_1770	pyrC	9.49	9.23	9.36	9.56	pyrimidine biosynthesis
Gmet_1841	pyrD	7.58	7.57	7.97	7.79	pyrimidine biosynthesis
Gmet_1842	pyrK	7.23	7.48	7.94	6.78	pyrimidine biosynthesis
Gmet_1938	pyrE	7.35	7.27	7.2	8.89	pyrimidine biosynthesis
Gmet_1355	pyrF	8.86	7.94	7.63	7.66	pyrimidine biosynthesis
Gmet_1252	pyrH	9.79	8.95	9.01	9.77	pyrimidine biosynthesis
Gmet_2686	ndk	10.71	9.61	9.68	11.05	pyrimidine biosynthesis
Gmet_1276	pyrG	9.43	9.91	9.8	9.33	pyrimidine biosynthesis
Gmet_0895	maf	6.7	7.33	7.59	8.14	pyrimidine biosynthesis
Gmet_0865	cmk	7.19	7.71	7.91	6.81	pyrimidine biosynthesis
Gmet_1768	pyrR	8.49	7.93	8.38	9.04	pyrimidine biosynthesis
Gmet_1778		ND	ND	ND	ND	pyrimidine biosynthesis
Gmet_1181		8.63	8	7.69	8.42	pyrimidine biosynthesis
Gmet_1297	nrdJ	8.26	8.66	8.95	9.36	pyrimidine biosynthesis
Gmet_1910		6.03	5.59	5.84	3.91	pyrimidine biosynthesis
Gmet_1622		5.93	7.16	7.11	7.88	pyrimidine biosynthesis
Gmet_2318	tmk-1	ND	ND	ND	ND	pyrimidine biosynthesis
Gmet_3250	tmk-2	6.99	7.82	8.34	8.9	pyrimidine biosynthesis
Gmet_0378	thyX	9.08	9.66	10.08	10.09	pyrimidine biosynthesis
