# Supplementary material for: Different outer membrane c‐type cytochromes are involved in direct interspecies electron transfer to Geobacter or Methanosarcina species
Source: mLife. 2022 Sep 23;1(3):272–86. doi: 10.1002/mlf2.12037 (PMC10989804; doi:10.1002/mlf2.12037)
Supplement: Supplementary file 5 — Supporting information. [file MLF2-1-272-s004.xlsx]

## Sheet: Sheet1
Supplementary Table S5. Summary of statistics from RNAseq libraries assembled from RNA extracted from co-cultures of G. metallireducens and M. acetivorans (GM/MA), G. metallireducens and M. subterranea (GM/MS), G. metallireducens and M. barkeri (GM/MB) and G. metallireducens and G. sulfurreducens (GM/GS) cells grown with ethanol (10 mM) provided as the electron donor and either CO2 or fumarate (4…
RNAseq library	read status	Mean	SEM	Max	Min	Units
GM/MA	Raw (unfiltered) reads	84371021	2983587	92482194	76141695	#reads/library
GM/MA	QC-filtered merged paired end reads	47870723	2656797	51201184	42619863	#reads/library
GM/MA	QC-filtered merged paired mRNA reads	6614197	587282	7728580	5735580	#mRNA reads/library
GM/MA	QC-filtered merged paired end read size	154.37	1.05	190	100	Bases/read
GM/MS	Raw (unfiltered) reads	81582527	2797437	85561268	76186665	#reads/library
GM/MS	QC-filtered merged paired end reads	80039493	2581745	83825440	75105767	#reads/library
GM/MS	QC-filtered merged paired mRNA reads	7625132	744989	8711430	6198810	#mRNA reads/library
GM/MS	QC-filtered merged paired end read size	128	15.7	175	90	Bases/read
GM/MB	Raw (unfiltered) reads	40617676	1910602	44430082	38487036	#reads/library
GM/MB	QC-filtered merged paired end reads	23088289	1396820	25836238	21278931	#reads/library
GM/MB	QC-filtered merged paired mRNA reads	7513666	262469	8029516	7171584	#mRNA reads/library
GM/MB	QC-filtered merged paired end read size	145	36.8	190	100	Bases/read
GM/GS	Raw (unfiltered) reads	13175156	718065	15400547	10989034	#reads/library
GM/GS	QC-filtered merged paired end reads	9286241	961335	10951323	7621159	#reads/library
GM/GS	QC-filtered merged paired mRNA reads	1219374	701931	1473813	1035632	#mRNA reads/library
GM/GS	QC-filtered merged paired end read size	106.9	4.72	135	100	Bases/read
